# Supplementary material for: Transcriptome profiling of chemosensory appendages in the malaria vector Anopheles gambiae reveals tissue- and sex-specific signatures of odor coding
Source: BMC Genomics. 2011 May 27;12:271. doi: 10.1186/1471-2164-12-271 (PMC3126782; doi:10.1186/1471-2164-12-271)
Supplement: Additional file 1 — An. gambiae Transcriptome Expression Data. Table of mapped reads to AgamP3.6 transcripts for all 6 data sets. VectorBase ID: Unique VectorBase (http://www.vectorbase.org) identification number for each An. gambiae gene. transcript length: length in base pairs of the longest annotated transcript for each gene. chromosomal location: chromosome arm, location of the first base pair of the initiator codon, location of the last base pair of the stop codon, reading frame (1 for plus strand or -1 for minus strand), gene name (if any). best match to NR database (-An. gambiae): best match to non-redundant protein database (http://www.ncbi.nlm.nih.gov/BLAST/blastcgihelp.shtml#protein_databases) with An. gambiae proteins removed. %ID: percent amino acid identity between An. gambiae and best match peptides. PfamA best hit: best match to protein family identified in PfamA searches (http://pfam.janelia.org/). e-value: relevance value as returned in PfamA searches. PfamA description: protein family description. gene: AgOr, AgIr, AgGr, and AgObp gene families identified for easy reference. RPKM: normalized transcript abundance values for each gene in the indicated tissues. unique hits: number of RNA-seq reads that map uniquely to each gene. total hits: weighted number of RNA-seq reads (unique plus fraction of non-unique) that map to a given gene. RPKM values in bold type indicate significantly enhanced transcript abundance (>2-fold) in the antenna or palp relative to body for a given gene. [file 1471-2164-12-271-S1.XLSX]

## Sheet: P3.6 data
VectorBase ID	longest transcript length	chromosome position	Best Match to NR database (-An. gambiae)	PfamA best match	PfamA e-value	PfamA description	chemosensory gene name	fb unique hits	fb weighted hits	fb ratio unique/weighted	fb RPKM	fa unique hits	fa weighted hits	fa ratio unique/weighted	fa RPKM	-LOG(p-value)	ratio fa/fb	fp unique hits	fp weighted hits	fp ratio unique/weighted	fp RPKM	-LOG(p-value)	ratio fp/fb	mb unique hits	mb weighted hits	mb ratio unique/weighted	mb RPKM	ma unique hits	ma weighted hits	ma ratio unique/weighted	ma RPKM	-LOG(p-value)	ratio ma/mb	mp unique hits	mp weighted hits	mp ratio unique/weighted	mp RPKM	-LOG(p-value)	ratio mp/mb
AGAP004114	1163	2R: 50166367-50167681 (+)	GK16279	PF08395	9.6e-19	7tm Chemosensory receptor	AgGr1	1	1	1	0.0517789	26	26	1	1.52942	7.39887	29.5375	6	6	1	0.337346	1.21875	6.51512	2	2	1	0.0976924	10	10	1	0.471637	1.40982	4.82778	9	9	1	0.342466	0.893996	3.50555
AGAP009804	1166	3R: 43670895-43672235 (-)	conserved hypothetical protein	PF08395	8.6e-78	7tm Chemosensory receptor	AgGr10	1	1.26022	0.79351	0.0650851	8	10.5351	0.759367	0.61812	2.67083	9.4971	1	1.17353	0.852126	0.0658114	0	1.01116	0	0	0	0	1	1.51903	0.658314	0.0714588	0.300896	#DIV/0!	0	0	0	0	0	#DIV/0!
AGAP009803	1193	3R: 43668907-43670281 (-)	conserved hypothetical protein	PF08395	2e-68	7tm Chemosensory receptor	AgGr11	3	3	1	0.151431	6	6	1	0.344068	0.493911	2.27211	2	2	1	0.109621	0	0.723901	0	0	0	0	1	1	1	0.0459777	0	#DIV/0!	0	0	0	0	0	#DIV/0!
AGAP009802	1181	3R: 43667301-43668635 (-)	conserved hypothetical protein	PF08395	9.8e-58	7tm Chemosensory receptor	AgGr12	3	3	1	0.152969	3	3	1	0.173782	0	1.13606	10	10	1	0.553674	1.30305	3.61952	0	0	0	0	0	0	0	0	0	#DIV/0!	0	0	0	0	0	#DIV/0!
AGAP002635	1259	2R: 24811173-24812613 (+)	gustatory receptor candidate 55	PF08395	2.2e-16	7tm Chemosensory receptor	AgGr13	3	3	1	0.143492	4	4	1	0.217354	0.147111	1.51475	0	0	0	0	0.599858	0	3	3	1	0.135365	1	1	1	0.0435674	0.43596	0.321851	1	1	1	0.0351503	0.487593	0.259671
AGAP006399	1334	2L: 31086199-31089848 (-)	Gustatory receptor 64f	PF06151	7.9e-108	Trehalose receptor	AgGr14	5	5.09291	0.981758	0.229902	6	6	1	0.307701	0.116411	1.3384	2	2.04832	0.97641	0.100403	0.34113	0.436721	4	4.11247	0.972651	0.175129	2	2	1	0.0822359	0.351372	0.469573	0	0	0	0	1.43454	0
AGAP003253	1343	2R: 34483756-34485232 (-)	gustatory receptor for trehalose (trehalose receptor)	PF06151	6.5e-125	Trehalose receptor	AgGr15	12	12	1	0.538069	3	3	1	0.15282	1.39139	0.284016	2	2	1	0.0973773	1.85505	0.180975	10	10	1	0.422994	0	0	0	0	3.08708	0	4	4	1	0.131807	1.25213	0.311605
AGAP003254	1250	2R: 34486991-34488701 (-)	Gustatory receptor 64e	PF06151	3.3e-95	Trehalose receptor	AgGr16	0	0	0	0	0	0	0	0	0	#DIV/0!	2	2	1	0.104622	0.638567	#DIV/0!	0	0	0	0	0	0	0	0	0	#DIV/0!	0	0	0	0	0	#DIV/0!
AGAP003255	1232	2R: 34490489-34492051 (-)	Gustatory receptor 64f, putative	PF06151	1.3e-100	Trehalose receptor	AgGr17	4	4	1	0.195516	1	1	1	0.0555294	0.420147	0.284015	1	1	1	0.0530754	0.423525	0.271463	8	8	1	0.368884	4	4	1	0.178089	0.586368	0.482778	2	2	1	0.0718413	1.58575	0.194753
AGAP003256	1430	2R: 34492401-34494203 (-)	Gustatory receptor 64a, putative	PF06151	8.8e-98	Trehalose receptor	AgGr18	3	3	1	0.126333	3	3	1	0.143522	0	1.13606	1	1	1	0.0457265	0.203238	0.361952	2	2	1	0.0794519	0	0	0	0	0.617416	0	1	1	1	0.030947	0.232901	0.389506
AGAP003258	1244	2R: 34498848-34500524 (+)	conserved hypothetical protein	PF06151	5.9e-78	Trehalose receptor	AgGr19	0	0	0	0	0	0	0	0	0	#DIV/0!	0	0	0	0	0	#DIV/0!	1	1	1	0.0456657	1	1	1	0.0440927	0	0.965554	0	0	0	0	0.358635	0
AGAP002275	1511	2R: 18508124-18509881 (-)	gustatory receptor 66a	PF08395	5.5e-32	7tm Chemosensory receptor	AgGr2	1	1.084	0.922509	0.0432014	4	4	1	0.181104	0.714952	4.19209	7	7.008	0.998858	0.303273	1.48908	7.01998	4	4.00203	0.999494	0.150462	7	7.00947	0.998649	0.254453	0.260016	1.69114	23	23.0375	0.998372	0.674724	2.54921	4.48435
AGAP003259	1346	2R: 34500539-34502354 (-)	Gustatory receptor 61a, putative	PF06151	3.9e-93	Trehalose receptor	AgGr20	0	0.5	0	0.0223696	0	0	0	0	0	0	0	0.5	0	0.0242901	0	1.08585	0	1	0	0.0422052	0	0.5	0	0.0203757	0	0.482777	0	1	0	0.0328783	0	0.779011
AGAP003260	1418	2R: 34504196-34506056 (-)	Gustatory receptor 64a, putative	PF06151	5.5e-121	Trehalose receptor	AgGr21	9	9	1	0.382207	4	4	1	0.192982	0.553593	0.504915	81	81	1	3.73519	16.3687	9.77269	10	10	1	0.400622	14	14	1	0.541551	0.265391	1.35178	0	0	0	0	3.58635	0
AGAP009999	1403	3R: 47434851-47436782 (-)	Gustatory receptor 21a, putative	PF08395	9.4e-62	7tm Chemosensory receptor	AgGr22	13	13	1	0.557979	8	8	1	0.390091	0.288696	0.699114	7660	7660	1	357.005	319.421	639.818	29	29	1	1.17422	6	6	1	0.234575	4.25279	0.199771	1077	1077	1	33.9714	222.551	28.931
AGAP003098	1457	2R: 32427076-32428603 (-)	Gustatory receptor 21a, putative	PF08395	2e-50	7tm Chemosensory receptor	AgGr23	12	12	1	0.495969	13	13	1	0.610404	0.16108	1.23073	8687	8687	1	389.865	319.367	786.067	5	5	1	0.194949	1	1	1	0.0376468	0.925491	0.193111	742	742	1	22.5372	174.976	115.606
AGAP001915	1373	2R: 12028579-12030120 (+)	gustatory receptor 24	PF08395	9.3e-38	7tm Chemosensory receptor	AgGr24	2	2	1	0.0877187	8	8	1	0.398614	1.27271	4.54423	4573	4573	1	217.788	319.646	2482.8	8	8	1	0.331002	5	5	1	0.19975	0.380312	0.603471	803	803	1	25.8821	184.984	78.1932
AGAP004727	1298	2L: 2812213-2814510 (+)	gustatory receptor 43a	PF08395	3.5e-38	7tm Chemosensory receptor	AgGr25	13	13	1	0.603117	0	0	0	0	3.48905	0	10	10	1	0.503766	0.1652	0.835271	123	123	1	5.38321	22	22	1	0.929684	18.5056	0.172701	1	1	1	0.0340942	42.2662	0.00633343
AGAP006717	1337	2L: 37150360-37152373 (+)	predicted protein	PF08395	3e-68	7tm Chemosensory receptor	AgGr26	5	5.00707	0.998589	0.22552	2	2	1	0.102337	0.337474	0.453782	8	8	1	0.391257	0.387768	1.73491	10	10	1	0.424893	6	6	1	0.246154	0.488278	0.579332	18	18	1	0.595794	0.34732	1.40222
AGAP006716	1223	2L: 37148677-37150060 (+)	predicted protein	PF08395	1.2e-67	7tm Chemosensory receptor	AgGr27	1	1	1	0.0492386	1	1	1	0.055938	0	1.13606	9	9	1	0.481194	2.04247	9.7727	3	3	1	0.139349	2	2	1	0.0896997	0.166076	0.643705	5	5	1	0.180925	0	1.29836
AGAP006713	1748	2L: 37136298-37137714 (+)	gustatory receptor 59f	PF08395	4.3e-30	7tm Chemosensory receptor	AgGr28	1144	1145.21	0.998942	39.4527	48	48.3121	0.99354	1.89081	243.518	0.047926	90	90.0903	0.998998	3.37008	214.62	0.0854208	357	357.581	0.998375	11.621	95	95.1122	0.99882	2.98457	38.2974	0.256826	38	38.5232	0.986419	0.975294	83.6596	0.0839251
AGAP006874	1247	2L: 39308977-39310512 (+)	conserved hypothetical protein	PF08395	1.1e-30	7tm Chemosensory receptor	AgGr29	1	1	1	0.048291	0	0	0	0	0	0	0	0	0	0	0	0	0	0	0	0	1	1	1	0.0439867	0	#DIV/0!	0	0	0	0	0	#DIV/0!
AGAP009858	1124	3R: 44359442-44360705 (+)	conserved hypothetical protein	PF08395	2.8e-27	7tm Chemosensory receptor	AgGr3	1	1	1	0.0535755	0	0	0	0	0	0	0	0	0	0	0	0	1	1	1	0.0505411	0	0	0	0	0.308708	0	0	0	0	0	0.358635	0
AGAP006875	1268	2L: 39310745-39312218 (+)	similar to Gustatory receptor 43a CG1712-PA	PF08395	8.8e-70	7tm Chemosensory receptor	AgGr30	3	3	1	0.142474	3	3	1	0.161859	0	1.13606	0	0	0	0	0.599858	0	0	0	0	0	0	0	0	0	0	#DIV/0!	3	3	1	0.104702	0.582407	#DIV/0!
AGAP006876	1250	2L: 39312570-39314187 (+)	GF21017	PF08395	1.6e-18	7tm Chemosensory receptor	AgGr31	2	2	1	0.0963502	0	0	0	0	0.299271	0	1	1	1	0.0523111	0	0.542927	3	3	1	0.13634	2	2	1	0.0877622	0.166076	0.643701	0	0	0	0	1.0759	0
AGAP006877	1250	2L: 39314564-39318160 (+)	GM16022	PF08395	2e-75	7tm Chemosensory receptor	AgGr32	5	5	1	0.240875	7	7	1	0.383108	0.247586	1.59048	0	0	0	0	1.19682	0	5	5	1	0.227233	4	4	1	0.175524	0.124996	0.772441	2	2	1	0.0708068	0.598462	0.311604
AGAP010195	1331	3R: 50417385-50418789 (-)	gustatory receptor	PF08395	1.5e-74	7tm Chemosensory receptor	AgGr33	2	2	1	0.0904866	6	6	1	0.308395	0.800967	3.40818	2	2	1	0.0982552	0	1.08585	122	122	1	5.20706	3169	3169	1	130.597	319.789	25.0808	84	84	1	2.7929	4.9387	0.536368
AGAP006450	1289	2L: 32255763-32257210 (-)	conserved hypothetical protein	PF08395	2.1e-67	7tm Chemosensory receptor	AgGr34	2	2	1	0.093435	2	2	1	0.106148	0	1.13606	2	2	1	0.101457	0	1.08586	7	7	1	0.3085	3	3	1	0.12766	0.659554	0.413809	2	2	1	0.0686644	1.31741	0.222575
AGAP011915	1355	3L: 34950515-34951938 (-)	conserved hypothetical protein	PF08395	1.6e-36	7tm Chemosensory receptor	AgGr35	1	1.01694	0.983346	0.0451947	0	0	0	0	0	0	0	0	0	0	0	0	0	0	0	0	1	1.02862	0.972177	0.0416392	0	#DIV/0!	0	0	0	0	0	#DIV/0!
AGAP001123	1214	2R: 449457-450730 (-)	Gustatory receptor 28b	PF08395	1.8e-64	7tm Chemosensory receptor	AgGr36	0	0	0	0	0	0	0	0	0	#DIV/0!	0	0	0	0	0	#DIV/0!	0	0	0	0	0	0	0	0	0	#DIV/0!	0	0	0	0	0	#DIV/0!
AGAP001117	1498	2R: 377330-384172 (+)	Gustatory receptor 28b, putative	PF08395	2.6e-20	7tm Chemosensory receptor	AgGr37	125	125	1	5.02494	4	4	1	0.182676	28.3023	0.0363539	29	29	1	1.26587	13.1383	0.251917	120	120	1	4.55072	8	8	1	0.292931	27.1289	0.0643703	132	132	1	3.89957	0.64196	0.856913
AGAP001114	1217	2R: 346604-349603 (+)	hypothetical protein AaeL_AAEL007933	PF08395	7e-43	7tm Chemosensory receptor	AgGr38	4	4	1	0.197926	0	0	0	0	0.892637	0	0	0	0	0	0.898696	0	4	4	1	0.186715	4	4	1	0.180284	0	0.965557	3	3	1	0.10909	0.150821	0.584259
AGAP001119	1283	2R: 439782-441270 (+)	Gustatory receptor 28b, putative	PF08395	4.3e-56	7tm Chemosensory receptor	AgGr39	0	0	0	0	0	0	0	0	0	#DIV/0!	0	0	0	0	0	#DIV/0!	0	0	0	0	0	0	0	0	0	#DIV/0!	0	0	0	0	0	#DIV/0!
AGAP009857	1268	3R: 44357873-44359336 (-)	conserved hypothetical protein	PF08395	4e-52	7tm Chemosensory receptor	AgGr4	3	3	1	0.142474	2	2	1	0.107906	0	0.757373	0	0	0	0	0.599858	0	8	8	1	0.358411	2	2	1	0.0865163	1.21345	0.241389	1	1	1	0.0349008	1.88494	0.0973765
AGAP001120	1181	2R: 443778-445150 (-)	hypothetical protein AaeL_AAEL013196	PF08395	1e-48	7tm Chemosensory receptor	AgGr40	0	0	0	0	0	0	0	0	0	#DIV/0!	0	0	0	0	0	#DIV/0!	3	3	1	0.144305	0	0	0	0	0.926124	0	0	0	0	0	1.0759	0
AGAP001122	1265	2R: 446998-448433 (+)	conserved hypothetical protein	PF08395	2.2e-17	7tm Chemosensory receptor	AgGr41	1	1	1	0.0476038	0	0	0	0	0	0	1	1	1	0.0516908	0	1.08585	1	1	1	0.0449076	0	0	0	0	0.308708	0	2	2	1	0.0699672	0	1.55803
AGAP001115	1313	2R: 355689-357770 (-)	Gustatory receptor 28b, putative	PF08395	6.3e-27	7tm Chemosensory receptor	AgGr42	0	0	0	0	0	0	0	0	0	#DIV/0!	0	0	0	0	0	#DIV/0!	7	7	1	0.302861	0	0	0	0	2.16096	0	20	20	1	0.674093	1.09921	2.22575
AGAP005047	1286	2L: 8795158-8796890 (-)	GH10560	PF08395	7.3e-65	7tm Chemosensory receptor	AgGr43	5	5	1	0.234132	1	1	1	0.0531977	0.648884	0.227212	2	2	1	0.101693	0.34113	0.43434	8	8	1	0.353394	1	1	1	0.0426527	1.71049	0.120694	1	1	1	0.0344123	1.88494	0.0973766
AGAP009256	1235	3R: 29972930-29978323 (-)	predicted protein	PF08395	2.1e-60	7tm Chemosensory receptor	AgGr44	2	2	1	0.0975204	3	3	1	0.166183	0.173739	1.70408	4	4	1	0.211786	0.360633	2.17171	1	1	1	0.0459985	3	3	1	0.133242	0.20396	2.89666	5	5	1	0.179167	0.619179	3.89506
AGAP007757	1369	3R: 315196-316697 (-)	gustatory receptor candidate 55	PF08395	7.6e-34	7tm Chemosensory receptor	AgGr45	1	1	1	0.0439875	0	0	0	0	0	0	4	4	1	0.191056	0.696661	4.34342	10	10	1	0.414961	1	1	1	0.0400667	2.25394	0.0965553	3	3	1	0.0969779	1.64641	0.233704
AGAP007756	1331	3R: 307779-314239 (-)	conserved hypothetical protein	PF08395	1.9e-36	7tm Chemosensory receptor	AgGr46	1	1	1	0.0452433	6	6	1	0.308395	1.25059	6.81637	7	7	1	0.343893	1.48908	7.60097	16	16	1	0.682893	2	2	1	0.0824213	3.2177	0.120694	5	5	1	0.166244	2.46017	0.243441
AGAP005514	1484	2L: 16537983-16539929 (-)	hypothetical protein AaeL_AAEL013646	PF08395	4.6e-19	7tm Chemosensory receptor	AgGr47	0	0	0	0	2	2	1	0.0921997	0.659227	#DIV/0!	1	1	1	0.0440626	0.319284	#DIV/0!	0	0	0	0	0	0	0	0	0	#DIV/0!	1	1	1	0.0298209	0	#DIV/0!
AGAP001170	1205	2R: 688812-690230 (-)	conserved hypothetical protein	PF08395	9.5e-55	7tm Chemosensory receptor	AgGr48	43	43.0233	0.999459	2.15005	62	62.0139	0.999776	3.52075	1.84861	1.63752	36	36.0828	0.997706	1.95802	0.133182	0.910686	69	69	1	3.25291	182	182.086	0.99953	8.2885	11.3706	2.54803	48	48	1	1.76282	2.97667	0.541921
AGAP001169	1217	2R: 685937-688584 (-)	conserved hypothetical protein	PF08395	2.6e-30	7tm Chemosensory receptor	AgGr49	45	45	1	2.22666	62	62	1	3.48526	1.59429	1.56524	60	60	1	3.22377	1.19679	1.44781	144	144	1	6.72175	318	318	1	14.3326	14.2253	2.13227	62	62	1	2.25453	13.3323	0.335408
AGAP009853	1325	3R: 44349124-44350645 (-)	GE17782	PF08395	1.4e-43	7tm Chemosensory receptor	AgGr5	0	0	0	0	0	0	0	0	0	#DIV/0!	0	0	0	0	0	#DIV/0!	1	1	1	0.0428741	0	0	0	0	0.308708	0	0	0	0	0	0.358635	0
AGAP001171	1214	2R: 690556-691912 (+)	conserved hypothetical protein	PF08395	7.8e-24	7tm Chemosensory receptor	AgGr50	47	47	1	2.33137	29	29	1	1.63423	0.864912	0.700974	40	40	1	2.15449	0.125929	0.92413	80	80	1	3.74353	192	192	1	8.67501	10.3038	2.31733	42	42	1	1.53104	5.8213	0.408983
AGAP001172	1250	2R: 691958-693422 (+)	conserved hypothetical protein	PF08395	6.2e-35	7tm Chemosensory receptor	AgGr51	114	131.446	0.867273	6.33245	105	130.47	0.804785	7.14057	0.453031	1.12762	107	128.492	0.832736	6.72156	0.178145	1.06145	152	172.646	0.880412	7.84618	278	322.98	0.860733	14.1727	9.73309	1.80632	225	244.55	0.920057	8.6579	0.45712	1.10345
AGAP001173	1214	2R: 693555-694975 (+)	conserved hypothetical protein	PF08395	1.1e-64	7tm Chemosensory receptor	AgGr52	88	88	1	4.36512	73	73	1	4.11375	0.123597	0.942414	121	121	1	6.51734	2.35249	1.49305	235	235	1	10.9966	166	166	1	7.50027	3.76297	0.682054	852	852	1	31.0582	52.0598	2.82435
AGAP002633	1292	2R: 24694665-24698605 (-)	hypothetical protein AaeL_AAEL010962	PF08395	1.6e-34	7tm Chemosensory receptor	AgGr53	1	1	1	0.046609	0	0	0	0	0	0	0	0	0	0	0	0	1	1	1	0.0439691	0	0	0	0	0.308708	0	2	2	1	0.068505	0	1.55803
AGAP004313	1154	2R: 54384164-54385686 (-)	gustatory receptor	PF08395	1.7e-20	7tm Chemosensory receptor	AgGr54	6	6	1	0.313096	3	3	1	0.177848	0.287559	0.56803	2	2	1	0.113326	0.534033	0.361953	9	9	1	0.443044	15	15	1	0.712973	0.509692	1.60926	11	11	1	0.421834	0	0.952127
AGAP006917	1157	2L: 39994248-39995592 (-)	GK18679	PF08395	3.2e-23	7tm Chemosensory receptor	AgGr55	16	16	1	0.832759	37	37	1	2.18777	3.07277	2.62713	18	18	1	1.01729	0.215433	1.22159	20	20	1	0.98199	58	58	1	2.74968	4.47523	2.80011	8	8	1	0.305993	2.41878	0.311605
AGAP006143	1154	2L: 27137739-27142291 (-)	Gustatory receptor PhGr6	PF08395	1.3e-28	7tm Chemosensory receptor	AgGr56	11	11	1	0.57401	17	17	1	1.00781	0.73451	1.75574	25	25	1	1.41657	1.93378	2.46785	24	24	1	1.18145	12	12	1	0.570378	1.35292	0.482778	4	4	1	0.153394	5.09723	0.129835
AGAP004716	1364	2L: 2624121-2627818 (+)	Gustatory receptor 93a, putative	PF08395	3.9e-11	7tm Chemosensory receptor	AgGr57	2	2	1	0.0882975	7	7	1	0.351089	1.03298	3.97621	2	2	1	0.0958781	0	1.08585	8	8.00318	0.999602	0.333318	9	9	1	0.361922	0	1.08582	2	2	1	0.0648889	1.58575	0.194676
AGAP001125	1229	2R: 453144-454505 (-)	Gustatory receptor 28b	PF08395	1.5e-24	7tm Chemosensory receptor	AgGr58	1	1	1	0.0489983	1	1	1	0.0556649	0	1.13606	1	1	1	0.0532049	0	1.08585	1	1	1	0.0462231	0	0	0	0	0.308708	0	1	1	1	0.0360083	0	0.779011
AGAP001137	1148	2R: 567440-568742 (-)	Gustatory receptor 28b, putative	PF08395	3.9e-14	7tm Chemosensory receptor	AgGr59	12	12	1	0.629465	8	8	1	0.47674	0.183031	0.757373	16	16	1	0.911343	0.455678	1.44781	19	19	1	0.940204	26	26	1	1.24228	0.426413	1.32129	16	16	1	0.616784	0.629154	0.656011
AGAP009854	1271	3R: 44350967-44352437 (+)	conserved hypothetical protein	PF08395	1.6e-53	7tm Chemosensory receptor	AgGr6	0	0	0	0	0	0	0	0	0	#DIV/0!	0	0	0	0	0	#DIV/0!	0	0	0	0	0	0	0	0	0	#DIV/0!	1	1	1	0.0348184	0	#DIV/0!
AGAP001121	1145	2R: 445479-446801 (-)	conserved hypothetical protein	PF08395	1.8e-12	7tm Chemosensory receptor	AgGr60	0	0	0	0	0	0	0	0	0	#DIV/0!	0	0	0	0	0	#DIV/0!	1	1	1	0.0496141	0	0	0	0	0.308708	0	10	10	1	0.3865	1.53846	7.79012
AGAP009855	1262	3R: 44354419-44356474 (+)	conserved hypothetical protein	PF08395	4.5e-36	7tm Chemosensory receptor	AgGr7	1	1	1	0.047717	2	2	1	0.108419	0.219876	2.27213	1	1	1	0.0518137	0	1.08585	6	6	1	0.270086	2	2	1	0.0869277	0.763229	0.321852	1	1	1	0.0350667	1.31373	0.129835
AGAP009856	1103	3R: 44356455-44357680 (-)	conserved hypothetical protein	PF08395	2.7e-27	7tm Chemosensory receptor	AgGr8	4	4	1	0.218382	2	2	1	0.124048	0.160341	0.568032	0	0	0	0	0.898696	0	9	9	1	0.46353	1	1	1	0.0497292	1.98067	0.107284	0	0	0	0	3.22771	0
AGAP009805	1217	3R: 43676455-43696361 (-)	conserved hypothetical protein	PF08395	5.8e-42	7tm Chemosensory receptor	AgGr9	15	18.7398	0.800436	0.92727	18	23.4649	0.767103	1.31905	0.45081	1.42251	17	19.8265	0.85744	1.06527	0.125265	1.14882	6	6	1	0.280073	7	10.481	0.667877	0.472387	0.341394	1.68666	4	8	0.5	0.290907	0	1.03868
AGAP000140	2003	X: 2149577-2152578 (+)	conserved hypothetical protein	none	none	none	AgIr100a	30	30	1	0.90193	574	574.583	0.998986	19.6248	147.016	21.7587	402	402.315	0.999217	13.1338	90.5922	14.5619	17	17	1	0.482146	144	144.14	0.999032	3.9472	24.6242	8.18673	134	134.034	0.999748	2.96134	17.3007	6.142
AGAP000293	2102	X: 5199638-5204600 (+)	hypothetical protein AaeL_AAEL015647	none	none	none	AgIr100h	25	25.4374	0.982805	0.72874	48	48.6103	0.987445	1.58208	3.00561	2.17098	42	42.4396	0.989642	1.32021	1.70888	1.81163	4	4.06311	0.984468	0.109809	41	41.3858	0.990677	1.07996	7.94646	9.8349	59	60.265	0.979009	1.26878	10.3127	11.5544
AGAP004475	1352	2R: 56750410-56751832 (+)	similar to AGAP004475-PA	none	none	none	AgIr100i	3	3	1	0.133622	56	56	1	2.83364	14.7329	21.2064	3	3	1	0.145094	0	1.08585	3	3	1	0.126054	13	13	1	0.527417	1.66599	4.18406	13	13	1	0.425521	1.33284	3.3757
AGAP013425	2021	2R: 42015346-42017474 (+)	conserved hypothetical protein	none	none	none	AgIr101	28	28	1	0.834304	13	13	1	0.440059	1.22043	0.527456	13	13	1	0.420611	1.37702	0.504146	14	14	1	0.393525	6	6	1	0.162844	1.13058	0.413809	153	153	1	3.35027	23.096	8.51349
AGAP005677	1655	2L: 18651360-18653050 (-)	conserved hypothetical protein	none	none	none	AgIr133	8	8	1	0.291088	8	8	1	0.330693	0.0925698	1.13606	26	26	1	1.02726	3.0459	3.52904	5	5	1	0.171626	22	22	1	0.729142	2.80161	4.24844	19	19	1	0.508055	1.62106	2.96024
AGAP005678	1691	2L: 18657551-18659242 (-)	conserved hypothetical protein	none	none	none	AgIr134	4	4	1	0.142446	3	3	1	0.12137	0	0.852042	15	15	1	0.580031	2.01508	4.07194	4	4	1	0.134378	10	10	1	0.324372	0.743516	2.41388	9	9	1	0.235534	0.385261	1.75277
AGAP005679	1718	2L: 18662281-18663999 (-)	hypothetical protein AaeL_AAEL011115	none	none	none	AgIr135	1	1	1	0.0350517	4	4	1	0.159283	0.714952	4.54423	10	10	1	0.38061	2.32407	10.8585	4	4	1	0.132266	6	6	1	0.191565	0.122465	1.44833	13	13	1	0.334869	0.852655	2.53178
AGAP006440	3224	2L: 31954985-31960962 (-)	hypothetical protein AaeL_AAEL011115	none	none	none	AgIr136	2	2	1	0.0373566	2	2	1	0.0424393	0	1.13606	13	13	1	0.263665	2.50584	7.05806	2	2	1	0.0352408	1	1	1	0.0170134	0.208629	0.482776	1	1	1	0.0137265	0.232901	0.389506
AGAP006691	1706	2L: 36737099-36738805 (-)	conserved hypothetical protein	none	none	none	AgIr139	3	3	1	0.105895	1	1	1	0.0401009	0.202015	0.378685	0	0	0	0	0.599858	0	7	7	1	0.233093	0	0	0	0	2.16096	0	0	0	0	0	2.51044	0
AGAP013242	1802	2R: 16645150-16647020 (+)	conserved hypothetical protein	none	none	none	AgIr140.1	0	0	0	0	0	0.5	0	0.0189823	0.329613	#DIV/0!	1	1	1	0.0362868	0.319284	#DIV/0!	2	2	1	0.0630501	0	0	0	0	0.617416	0	1	1	1	0.0245584	0.232901	0.389506
AGAP013436	1583	2R: 16642268-16643951 (+)	conserved hypothetical protein	none	none	none	AgIr140.2	1	1	1	0.038041	0	0.5	0	0.0216084	0	0.568029	0	0	0	0	0	0	3	3	1	0.107659	1	2	0.5	0.0693005	0.166076	0.643704	1	1	1	0.0279559	0.487593	0.259671
AGAP013473	923	2R: 31461060-31463898 (+)	ionotropic glutamate receptor-invertebrate, putative	PF00060	7.5e-06	Ligand-gated ion channel	AgIr141	1	1	1	0.0652425	0	0	0	0	0	0	0	0	0	0	0	0	2	2	1	0.123095	2	2	1	0.118855	0	0.965555	1	1	1	0.0479461	0.232901	0.389505
AGAP006407	1331	2L: 31563235-31564566 (+)	conserved hypothetical protein	none	none	none	AgIr142	1	1	1	0.0452433	3	3	1	0.154197	0.46052	3.40817	2	2	1	0.0982552	0.214509	2.17171	3	3	1	0.128042	14	14	1	0.576949	1.88776	4.50594	1	1	1	0.0332489	0.487593	0.259672
AGAP008511	1397	3R: 11468976-11470825 (-)	hypothetical protein AaeL_AAEL013366	PF00060	1e-17	Ligand-gated ion channel	AgIr21a	1	1	1	0.0431058	303	303	1	14.8382	97.6636	344.227	3	3	1	0.14042	0.448886	3.25757	10	10	1	0.406644	141	141	1	5.53618	29.2832	13.6143	7	7	1	0.221746	0.638686	0.545307
AGAP010272	2744	3R: 51917004-51920501 (-)	glutamate receptor 7 (ampa)	PF00060	8.5e-45	Ligand-gated ion channel	AgIr25a	73	73	1	1.60203	4877	4877	1	121.591	319.612	75.8981	2342	2342	1	55.8093	319.923	34.8366	476	476	1	9.85447	2055	2055	1	41.0786	220.038	4.16852	592	592	1	9.54756	0.206284	0.968856
AGAP009014	1568	3R: 23550562-23552756 (-)	hypothetical protein AaeL_AAEL013153	PF00060	3.6e-06	Ligand-gated ion channel	AgIr31a	1	1	1	0.0384049	875	875	1	38.1765	285.749	994.053	3	3	1	0.125106	0.448886	3.25755	5	5	1	0.181148	79	79	1	2.76356	17.1795	15.2558	7	7	1	0.197564	0	1.09062
AGAP004021	2228	2R: 47922057-47924574 (+)	hypothetical protein AaeL_AAEL014270	PF00060	7.7e-11	Ligand-gated ion channel	AgIr40a	4	4	1	0.108113	55	55	1	1.68881	13.4899	15.6208	0	0	0	0	0.898696	0	7	7	1	0.178482	22	22	1	0.54162	2.07542	3.03459	3	3	1	0.0595883	0.934469	0.333862
AGAP002904	1913	2R: 29130386-29133257 (-)	hypothetical protein AaeL_AAEL000007	PF00060	1.7e-11	Ligand-gated ion channel	AgIr41a	45	45	1	1.41654	453	453	1	16.2001	97.1823	11.4364	78	78	1	2.66614	3.11253	1.88215	28	28	1	0.831483	126	126	1	3.61279	14.6696	4.345	25	25	1	0.578335	0.67179	0.695546
AGAP008759	1172	3R: 17137825-17139195 (+)	hypothetical protein AaeL_AAEL000066	PF00060	9.1e-13	Ligand-gated ion channel	AgIr41b	11	11	1	0.565194	94	94.6522	0.993109	5.52506	19.6626	9.77551	7	7	1	0.390548	0.312087	0.690998	6	6	1	0.290827	32	32	1	1.49765	4.57118	5.14963	16	16	1	0.604153	0.866669	2.07736
AGAP012951	1991	2R: 39202960-39205176 (-)	hypothetical protein AaeL_AAEL000066	PF00060	2.4e-12	Ligand-gated ion channel	AgIr41c	38	38	1	1.14933	1799	1806.35	0.995932	62.0674	320.041	54.0031	77	77	1	2.52885	4.30113	2.20028	84	84	1	2.39673	249	249	1	6.85986	18.2179	2.86217	70	70	1	1.5559	2.03952	0.649176
AGAP003531	1907	2R: 39207749-39210030 (-)	hypothetical protein AaeL_AAEL000066	PF00060	7e-14	Ligand-gated ion channel	AgIr41n	32	32	1	1.01049	1815	1815	1	65.1118	320.04	64.4359	107	107	1	3.66891	11.5204	3.63082	24	24	1	0.714943	210	210	1	6.04027	36.1795	8.4486	97	97	1	2.251	7.42969	3.1485
AGAP004432	1727	2R: 55959989-55962321 (+)	hypothetical protein AaeL_AAEL000066	PF00060	2.5e-08	Ligand-gated ion channel	AgIr41t.1	1	2.83961	0.352161	0.0990146	64	227.822	0.280921	9.0248	69.6628	91.1462	7	22.4484	0.311826	0.849956	4.24098	8.58415	11	34.0971	0.322608	1.12159	30	114.445	0.262135	3.63488	10.0441	3.24083	20	48.7873	0.409943	1.25017	0.181279	1.11464
AGAP012969	1883	2R: 55988209-55990472 (+)	hypothetical protein AaeL_AAEL000066	PF00060	1.9e-09	Ligand-gated ion channel	AgIr41t.2	8	23.5282	0.340017	0.752439	264	913.218	0.289087	33.1786	260.114	44.0947	7	21.1833	0.330449	0.735609	0.054213	0.977633	20	57.8499	0.345722	1.74527	51	191.368	0.266502	5.57451	16.2014	3.19407	21	53.6579	0.391368	1.26107	0.978633	0.722564
AGAP011943	1937	3L: 35436517-35438454 (-)	conserved hypothetical protein	none	none	none	AgIr60a	2	2	1	0.0621775	0	0	0	0	0.299271	0	0	0	0	0	0.300295	0	2	2.00447	0.997769	0.0587869	2	2.00067	0.999666	0.0566543	0	0.963723	0	0	0	0	0.717269	0
AGAP004923	1700	2L: 6087277-6104141 (-)	ionotropic glutamate receptor-invertebrate	PF00060	9.9e-06	Ligand-gated ion channel	AgIr64a	38	38.9542	0.975506	1.37987	984	1028.96	0.956306	41.4078	278.352	30.0085	26	28.3788	0.916177	1.09156	0.481157	0.79106	32	36.1929	0.884152	1.20944	177	195.661	0.904627	6.3131	26.0124	5.21985	111	123.275	0.900428	3.20908	7.46182	2.65336
AGAP007951	2147	3R: 3275939-3278326 (+)	conserved hypothetical protein	PF00060	6.3e-10	Ligand-gated ion channel	AgIr68a	5	5	1	0.14024	14	14	1	0.446097	1.66848	3.18095	0	0	0	0	1.19682	0	6	6	1	0.158756	9	9	1	0.229931	0.216038	1.44833	2	2	1	0.0412242	0.824807	0.25967
AGAP004969	1445	2L: 7301876-7303528 (+)	ionotropic glutamate receptor-invertebrate	PF00060	5.2e-12	Ligand-gated ion channel	AgIr75d	6	6	1	0.250044	224	224	1	10.6051	64.1843	42.4129	26	26	1	1.17655	3.86151	4.70537	11	11	1	0.43245	127	127	1	4.82085	24.7936	11.1478	8	8	1	0.245006	0.600364	0.566553
AGAP013085	863	2R: 10846334-10848560 (-)	ionotropic glutamate receptor	none	none	none	AgIr75g	5	5	1	0.348893	193	193	1	15.2996	55.5947	43.8518	5	5	1	0.378846	0	1.08585	32	32	1	2.10644	209	209	1	13.2838	31.093	6.30628	10	10	1	0.512795	4.53624	0.243442
AGAP001811	1670	2R: 10851535-10853577 (+)	ionotropic glutamate receptor-invertebrate	PF00060	1.6e-10	Ligand-gated ion channel	AgIr75h.1	0	0	0	0	49	85.5398	0.572833	3.50417	28.3468	#DIV/0!	0	0	0	0	0	#DIV/0!	4	6.61907	0.604315	0.22516	31	55.6474	0.557079	1.82775	9.72441	8.11756	0	0	0	0	2.51044	0
AGAP001812	1943	2R: 10855568-10857858 (+)	ionotropic glutamate receptor-invertebrate	PF00060	1.7e-08	Ligand-gated ion channel	AgIr75h.2	3	7	0.428571	0.216949	578	948.46	0.609409	33.3949	297.249	153.93	8	13	0.615385	0.437496	0.749039	2.01658	22	34.3809	0.63989	1.00521	81	136.353	0.594048	3.84927	14.2978	3.82932	13	19	0.684211	0.432749	2.47164	0.430506
AGAP007498	2027	2L: 46923249-46925420 (+)	ionotropic glutamate receptor-invertebrate	PF00060	5.1e-14	Ligand-gated ion channel	AgIr75k	39	39	1	1.15863	641	641	1	21.6341	158.102	18.6721	148	148	1	4.77432	17.5574	4.12066	86	86	1	2.41021	217	217	1	5.8721	12.5049	2.43634	115	115	1	2.51072	0.0802683	1.0417
AGAP005466	1925	2L: 15949821-15951369 (-)	ionotropic glutamate receptor-invertebrate	PF00060	1.6e-19	Ligand-gated ion channel	AgIr75l	8	8	1	0.25026	2225	2225	1	79.0738	319.957	315.967	7	7	1	0.237778	0	0.950124	50	50	1	1.47554	343	343	1	9.77352	52.0444	6.62369	12	12	1	0.275871	8.43101	0.186963
AGAP011968	1424	3L: 35687053-35690662 (-)	conserved hypothetical protein	PF00060	6.6e-28	Ligand-gated ion channel	AgIr76b	82	82	1	3.46766	3489	3489.95	0.999727	167.665	319.753	48.351	285	285.471	0.998349	13.1086	30.6229	3.78024	138	138	1	5.50528	1514	1514.55	0.999636	58.3393	282.361	10.597	396	396.302	0.999239	12.316	16.9426	2.23713
AGAP013154	2000	X: 12751181-12753181 (-)	conserved hypothetical protein	none	none	none	AgIr7h.1	4	4.0751	0.981571	0.122699	4	4.1155	0.971934	0.140775	0	1.14732	1	1.0142	0.985996	0.0331588	0.423525	0.270245	1	1.01	0.990095	0.0286882	1	1.00795	0.99211	0.0276438	0	0.963595	4	4.02797	0.993057	0.0891273	0.404351	3.10676
AGAP013363	1862	2R: 26793376-26795314 (+)	hypothetical protein AaeL_AAEL000462	PF00497	9e-06	Bacterial extracellular solute-binding proteins, family 3	AgIr7i	19	19	1	0.614478	158	159.337	0.991609	5.85424	32.0486	9.52718	29	30.0111	0.96631	1.05391	1.18963	1.71513	36	36	1	1.09833	8	8.20838	0.974614	0.241805	4.9152	0.220157	99	99	1	2.35294	4.2503	2.14229
AGAP000714	2243	X: 12757892-12760135 (-)	hypothetical protein AaeL_AAEL014690	none	none	none	AgIr7n	2	2.00123	0.999384	0.053728	25	25.0109	0.999564	0.76284	6.18691	14.1982	4	4	1	0.11661	0.360633	2.17038	4	4	1	0.101307	31	31.1172	0.996234	0.760954	5.41474	7.51137	8	8.02015	0.997487	0.158237	0.245338	1.56196
AGAP013409	1973	X: 12762561-12764534 (-)	conserved hypothetical protein	none	none	none	AgIr7s	7	7.14867	0.979204	0.218188	15	15	1	0.520113	1.26687	2.38378	6	6.12001	0.980391	0.202828	0	0.929602	7	7	1	0.201549	4	4	1	0.111204	0.420245	0.551747	3	3	1	0.0672898	0.934469	0.333863
AGAP002763	1904	2R: 26797736-26799713 (+)	hypothetical protein AaeL_AAEL000462	none	none	none	AgIr7t	33	33	1	1.04371	377	377	1	13.5459	84.416	12.9786	55	55	1	1.88886	2.13324	1.80976	51	51	1	1.52165	123	123	1	3.54344	6.90957	2.32868	101	101	1	2.34752	1.95172	1.54275
AGAP013285	1838	2R: 26795525-26797440 (+)	hypothetical protein AaeL_AAEL000462	none	none	none	AgIr7u	19	19	1	0.622502	194	195.813	0.990742	7.28835	42.8725	11.7082	28	28.9889	0.965886	1.03131	0.954313	1.65672	29	29	1	0.89632	30	30.7916	0.974291	0.918913	0	1.02521	77	77	1	1.85396	3.24468	2.06841
AGAP013416	1937	2R: 26799941-26801942 (+)	hypothetical protein AaeL_AAEL000462	none	none	none	AgIr7w	84	84.059	0.999298	2.61329	668	668.973	0.998545	23.6272	130.214	9.04117	141	141.108	0.999232	4.76351	5.01616	1.8228	54	54.1213	0.997759	1.58726	309	309.987	0.996816	8.77812	42.1959	5.53036	205	205.059	0.999713	4.68494	13.9325	2.95159
AGAP013520	1952	X: 12767186-12769138 (+)	hypothetical protein AaeL_AAEL015149	none	none	none	AgIr7x	0	0	0	0	4	4.00006	0.999985	0.140191	1.31845	#DIV/0!	0	0	0	0	0	#DIV/0!	0	0	0	0	0	0	0	0	0	#DIV/0!	3	3	1	0.0680137	0.582407	#DIV/0!
AGAP013172	1958	X: 12771474-12773520 (+)	hypothetical protein AaeL_AAEL014686	none	none	none	AgIr7y	0	0	0	0	0	0	0	0	0	#DIV/0!	0	0	0	0	0	#DIV/0!	2	2	1	0.0580267	0	0	0	0	0.617416	0	2	2	1	0.0452035	0	0.779012
AGAP010411	2483	3L: 2867458-2870025 (-)	glutamate receptor 1	PF00060	2.3e-44	Ligand-gated ion channel	AgIr8a	10	10	1	0.242525	1780	1780	1	49.043	320.053	202.218	27	27	1	0.711035	2.57493	2.9318	61	61	1	1.39561	403	403	1	8.90258	59.7136	6.37899	31	31	1	0.55251	4.71104	0.395891
AGAP000256	2573	X: 4900441-4905540 (-)	conserved hypothetical protein	PF00060	1.5e-22	Ligand-gated ion channel	AgIr93a	5	5.05528	0.989065	0.118315	1841	1843.06	0.998884	49.0041	320.04	414.183	12	12.117	0.990346	0.307934	1.05984	2.60266	23	23.1735	0.992511	0.511639	302	303.34	0.995583	6.46662	60.9005	12.639	27	27.2245	0.991753	0.468247	0.109632	0.91519
AGAP003309	1021	2R: 35643124-35644111 (+)	Chain A, Agamobp1, And Odorant Binding Protein From Anopheles Gambiae Complexed	PF01395	8.1e-25	PBP/GOBP family	AgObp1	1849	1849	1	109.055	304272	304283	0.999965	20388.5	317.82	186.956	1585	1585	1	101.51	1.42931	0.930815	10274	10275	0.999903	571.698	106742	106743	0.999993	5734.56	318.238	10.0308	9744	9745.46	0.99985	422.407	100.863	0.738864
AGAP001189	496	2R: 1168790-1169405 (-)	odorant-binding protein-related protein	PF01395	4.6e-24	PBP/GOBP family	AgObp10	688	688	1	83.5294	7643	7643	1	1054.18	319.386	12.6205	12713	12713	1	1675.99	319.179	20.0647	1650	1650	1	188.979	7164	7164	1	792.248	319.361	4.19225	15211	15211	1	1357.16	319.079	7.18154
AGAP002025	654	2R: 14069171-14069749 (+)	hypothetical protein AaeL_AAEL009597	PF01395	2.2e-15	PBP/GOBP family	AgObp11	5	5	1	0.460389	13	13	1	1.35988	1.46173	2.95376	11	11	1	1.09981	0.879015	2.38887	0	0	0	0	12	12	1	1.00645	3.3026	#DIV/0!	9	9	1	0.609003	2.20799	#DIV/0!
AGAP002188	868	2R: 17328418-17328897 (-)	odorant-binding protein OBPjj83a	PF01395	2.4e-17	PBP/GOBP family	AgObp12	4	4	1	0.277506	0	0	0	0	0.892637	0	5	5	1	0.376664	0.127547	1.35732	3	3	1	0.196341	0	0	0	0	0.926124	0	0	0	0	0	1.0759	0
AGAP002189	682	2R: 17331940-17332506 (+)	hypothetical protein AaeL_AAEL009597	PF01395	1.2e-19	PBP/GOBP family	AgObp13	0	0	0	0	0	0	0	0	0	#DIV/0!	1	1	1	0.0958781	0.319284	#DIV/0!	0	0	0	0	0	0	0	0	0	#DIV/0!	0	0	0	0	0	#DIV/0!
AGAP002905	628	2R: 29134185-29134710 (+)	Odorant-binding protein 56e, putative	PF01395	9.3e-19	PBP/GOBP family	AgObp14	3194	3194	1	306.272	1590	1590	1	173.209	80.1229	0.56554	768	768	1	79.966	306.029	0.261095	1241	1241	1	112.259	232	232	1	20.2636	173.809	0.180508	36	36	1	2.53687	320.2	0.0225984
AGAP003307	443	2R: 35436490-35436969 (-)	Odorant-binding protein 56a, putative	PF01395	2.1e-22	PBP/GOBP family	AgObp15	19	19	1	2.58275	4632	4632	1	715.317	319.639	276.959	17	17	1	2.50928	0	0.971554	148	148	1	18.9788	1375	1375	1	170.25	239.662	8.97054	148	148	1	14.7847	1.45826	0.779011
AGAP012319	530	3L: 40171315-40172237 (+)	general odorant-binding protein 56d	PF01395	8.5e-28	PBP/GOBP family	AgObp18	11	11	1	1.24983	5	5.0335	0.993344	0.649722	0.499567	0.519848	0	0	0	0	2.97123	0	2	2	1	0.21437	1	1	1	0.103493	0.208629	0.482777	3	3	1	0.250496	0	1.16852
AGAP004433	413	2R: 55987079-55987846 (-)	odorant-binding protein 12	PF01395	4.4e-22	PBP/GOBP family	AgObp19	21	119.471	0.175775	17.4199	507	1788.59	0.283463	296.275	320.026	17.0078	44	148.203	0.29689	23.4645	1.77611	1.34699	71	238.56	0.297619	32.8139	151	488.915	0.308847	64.9338	18.1133	1.97885	61	179.451	0.339926	19.2287	7.30742	0.585993
AGAP003306	473	2R: 35434051-35434604 (+)	Odorant-binding protein 56a, putative	PF01395	5e-22	PBP/GOBP family	AgObp2	107	108.733	0.984058	13.8431	44875	44928.4	0.998811	6498.21	318.653	469.419	120	121.863	0.984713	16.8467	0.83127	1.21697	509	515.998	0.986438	61.9722	3663	3668.34	0.998544	425.398	319.685	6.86434	513	522.741	0.981365	48.9081	3.81646	0.789194
AGAP005208	685	2L: 12288495-12289440 (+)	Odorant-binding protein 56a	PF01395	2e-22	PBP/GOBP family	AgObp20	417	417	1	36.6588	98734	98735	0.99999	9860.84	318.31	268.99	266	266	1	25.3919	5.62778	0.692655	1661	1661	1	137.749	8016	8016	1	641.881	319.321	4.65979	591	591	1	38.1814	181.93	0.277181
AGAP008398	395	3R: 10317255-10317835 (+)	Odorant-binding protein 56a, putative	PF01395	2.1e-20	PBP/GOBP family	AgObp21	5	5	1	0.762264	3	3	1	0.519586	0.136099	0.681635	3	3	1	0.496624	0.137624	0.651512	11	11.0238	0.997843	1.58542	3	3	1	0.416593	1.48955	0.262765	0	0	0	0	3.94498	0
AGAP010409	434	3L: 2853087-2853645 (-)	Odorant-binding protein 99c, putative	PF01395	1.4e-20	PBP/GOBP family	AgObp22	100	100	1	13.8753	13157	13157	1	2073.96	319.184	149.471	106	106	1	15.9706	0.482444	1.15101	465	465	1	60.8659	2271	2271	1	287.022	269.843	4.71565	261	261	1	26.6137	27.2234	0.437251
AGAP012318	395	3L: 40168852-40169329 (-)	Odorant-binding protein 56e, putative	PF01395	6.7e-27	PBP/GOBP family	AgObp23	0	0	0	0	4	4	1	0.692782	1.31845	#DIV/0!	9	9	1	1.48987	2.87355	#DIV/0!	1	1	1	0.143818	0	0	0	0	0.308708	0	3	3	1	0.336108	0.196213	2.33704
AGAP012320	756	3L: 40209751-40210315 (-)	Odorant-binding protein 56e	PF01395	6.1e-26	PBP/GOBP family	AgObp25	532	534.329	0.995641	42.5617	3394	3394	1	307.131	319.712	7.21614	15830	15830	1	1369.19	319.092	32.1695	2491	2491.94	0.999624	187.252	11215	11217	0.999825	813.844	319.169	4.34625	10486	10486	1	613.823	319.193	3.27806
AGAP012321	578	3L: 40213913-40214391 (-)	Odorant-binding protein 56e, putative	PF01395	8.1e-29	PBP/GOBP family	AgObp26	462	462	1	48.1334	1997	1997	1	236.365	270.371	4.91062	2071	2071	1	234.291	271.19	4.86753	22	22	1	2.16225	193	193	1	18.3154	33.5286	8.47053	255	255	1	19.5239	39.1967	9.02944
AGAP012323	404	3L: 40218226-40218764 (+)	Odorant-binding protein 56e, putative	PF01395	1e-13	PBP/GOBP family	AgObp27	1	1	1	0.149057	0	0	0	0	0	0	7	7	1	1.13298	1.48908	7.60098	1	1	1	0.140614	0	0	0	0	0.308708	0	3	3	1	0.328621	0.196213	2.33704
AGAP012325	531	3L: 40221020-40221502 (+)	odorant-binding protein	PF01395	1.5e-24	PBP/GOBP family	AgObp28	2	2	1	0.226813	0	0	0	0	0.299271	0	563	563	1	69.3294	175.122	305.668	3	3	1	0.32095	6	6	1	0.619789	0.29378	1.93111	12	12	1	1.0001	1.14382	3.11606
AGAP012331	530	3L: 40708383-40709402 (-)	hypothetical protein AaeL_AAEL011416	PF01395	6.2e-10	PBP/GOBP family	AgObp29	23	48.7934	0.471375	5.54393	1389	2970.89	0.467536	383.482	319.826	69.1715	4	13.9778	0.286168	1.72452	4.42103	0.311065	48	143.073	0.335494	15.3353	283	888.272	0.318596	91.9301	125.71	5.99467	20	58.0906	0.34429	4.85048	14.2227	0.316295
AGAP001409	1268	2R: 4211082-4211688 (-)	odorant binding protein	PF01395	9.4e-25	PBP/GOBP family	AgObp3	1015	1015	1	48.2036	130338	130340	0.999984	7032.22	318.188	145.886	836	836	1	43.1113	1.75345	0.894359	7447	7447	1	333.636	42914	42914.2	0.999994	1856.39	318.604	5.56412	4454	4454.54	0.999879	155.467	319.231	0.465978
AGAP011647	869	3L: 30753689-30754558 (-)	odorant binding protein 1	PF01395	2.2e-24	PBP/GOBP family	AgObp30	0	0	0	0	0	0	0	0	0	#DIV/0!	0	0	0	0	0	#DIV/0!	0	0	0	0	0	0	0	0	0	#DIV/0!	0	0	0	0	0	#DIV/0!
AGAP010649	941	3L: 7968501-7969835 (+)	odorant binding protein 1	PF01395	3e-24	PBP/GOBP family	AgObp31	1	1	1	0.0639945	0	0	0	0	0	0	1	1	1	0.0694887	0	1.08585	0	0	0	0	0	0	0	0	0	#DIV/0!	2	2	1	0.0940579	0.29438	#DIV/0!
AGAP000638	962	X: 11413679-11414777 (+)	odorant binding protein 1	PF01395	3.8e-26	PBP/GOBP family	AgObp32	0	0	0	0	0	0.5	0	0.0355573	0.329613	#DIV/0!	0	0	0	0	0	#DIV/0!	0	0	0	0	1	1.51068	0.661953	0.0861361	0.300896	#DIV/0!	0	0	0	0	0	#DIV/0!
AGAP000640	1004	X: 11416806-11417810 (+)	odorant binding protein 1	PF01395	4.1e-26	PBP/GOBP family	AgObp33	0	0	0	0	0	0.5	0	0.0340698	0.329613	#DIV/0!	0	0	0	0	0	#DIV/0!	0	0	0	0	1	1.48932	0.671448	0.0813657	0	#DIV/0!	0	0	0	0	0	#DIV/0!
AGAP000641	935	X: 11419447-11420382 (-)	odorant-binding protein	PF01395	3.7e-21	PBP/GOBP family	AgObp34	0	0.5	0	0.0322026	0	0	0	0	0	0	0	0.5	0	0.0349673	0	1.08585	0	1.5	0	0.0911361	0	0	0	0	0.617416	0	0	0.5	0	0.0236654	0.232901	0.259671
AGAP000642	833	X: 11422726-11423559 (-)	conserved hypothetical protein	PF01395	9e-22	PBP/GOBP family	AgObp35	0	0	0	0	0	0	0	0	0	#DIV/0!	0	0.5	0	0.039249	0.319284	#DIV/0!	0	0	0	0	0	0	0	0	0	#DIV/0!	0	0	0	0	0	#DIV/0!
AGAP000643	833	X: 11426182-11427015 (-)	conserved hypothetical protein	PF01395	8.2e-22	PBP/GOBP family	AgObp36	0	0	0	0	0	0	0	0	0	#DIV/0!	0	0.5	0	0.039249	0.319284	#DIV/0!	0	0	0	0	0	0	0	0	0	#DIV/0!	0	0	0	0	0	#DIV/0!
AGAP000644	935	X: 11428745-11429680 (-)	odorant-binding protein	PF01395	3.7e-21	PBP/GOBP family	AgObp37	0	0.5	0	0.0322026	0	0	0	0	0	0	0	0.5	0	0.0349673	0	1.08585	0	1.5	0	0.0911361	0	0	0	0	0.617416	0	0	0.5	0	0.0236654	0.232901	0.259671
AGAP000580	1010	X: 10205844-10206981 (+)	hypothetical protein AaeL_AAEL003511	PF01395	1.7e-11	PBP/GOBP family	AgObp38	0	0	0	0	0	0	0	0	0	#DIV/0!	0	0	0	0	0	#DIV/0!	0	0	0	0	1	1	1	0.0543083	0	#DIV/0!	0	0	0	0	0	#DIV/0!
AGAP002190	857	2R: 17333035-17333892 (+)	hypothetical protein AaeL_AAEL009597	PF01395	1.8e-22	PBP/GOBP family	AgObp39	0	0	0	0	2	2.00412	0.997944	0.159984	0.659227	#DIV/0!	1	1.00401	0.996003	0.0766059	0.319284	#DIV/0!	0	0	0	0	0	0	0	0	0	#DIV/0!	0	0	0	0	0	#DIV/0!
AGAP010489	731	3L: 4997976-4998749 (+)	Odorant-binding protein 56a, putative	PF01395	5.7e-21	PBP/GOBP family	AgObp4	672	672	1	55.3585	78625	78625	1	7358.29	318.407	132.921	553	553	1	49.4665	1.2854	0.893566	5355	5355	1	416.153	41466	41466	1	3111.45	318.636	7.4767	3158	3158	1	191.183	273.98	0.459406
AGAP002191	953	2R: 17334179-17335132 (+)	odorant-binding protein OBPjj83a	PF01395	2.3e-12	PBP/GOBP family	AgObp40	1	1	1	0.0631887	0	0	0	0	0	0	2	2	1	0.137227	0.214509	2.1717	0	0	0	0	0	0	0	0	0	#DIV/0!	0	0	0	0	0	#DIV/0!
AGAP005182	839	2L: 11685185-11686024 (+)	odorant binding protein 1	PF01395	4.5e-18	PBP/GOBP family	AgObp41	0	0	0	0	2	2.00335	0.998329	0.163353	0.659227	#DIV/0!	0	0	0	0	0	#DIV/0!	0	0	0	0	0	0	0	0	0	#DIV/0!	0	0	0	0	0	#DIV/0!
AGAP009065	866	3R: 25310798-25311664 (+)	conserved hypothetical protein	PF01395	1.2e-24	PBP/GOBP family	AgObp42	0	0	0	0	0	0	0	0	0	#DIV/0!	0	0	0	0	0	#DIV/0!	0	0	0	0	0	0	0	0	0	#DIV/0!	1	1	1	0.0511019	0	#DIV/0!
AGAP009402	1001	3R: 32225167-32226168 (-)	conserved hypothetical protein	PF01395	6e-20	PBP/GOBP family	AgObp43	7	7	1	0.421111	18	18.0313	0.998262	1.23233	1.82702	2.92638	18	18	1	1.17582	1.5916	2.79219	0	0	0	0	2	2	1	0.109593	0.300896	#DIV/0!	2	2	1	0.08842	0.29438	#DIV/0!
AGAP010648	983	3L: 7964187-7965356 (+)	odorant binding protein 1	PF01395	3.6e-25	PBP/GOBP family	AgObp44	0	0	0	0	0	0	0	0	0	#DIV/0!	1	1	1	0.0665197	0.319284	#DIV/0!	0	0	0	0	0	0	0	0	0	#DIV/0!	1	1	1	0.0450196	0	#DIV/0!
AGAP010650	1070	3L: 7970287-7971357 (-)	odorant binding protein 1	PF01395	1.1e-23	PBP/GOBP family	AgObp45	2	2.27991	0.877228	0.128312	4	4	1	0.255747	0.368301	1.99317	14	14.0468	0.996668	0.858415	2.76881	6.69006	2	2.01667	0.991735	0.107068	5	5.01957	0.996102	0.257318	0.343299	2.40331	3	3.00172	0.999427	0.124148	0	1.15952
AGAP007289	599	2L: 45014419-45015087 (-)	Odorant-binding protein 47b, putative [Aedes aegypti]	none	none	none	AgObp46	0	0	0	0	22	22	1	2.51264	7.2515	#DIV/0!	10	10	1	1.09163	3.19284	#DIV/0!	4	4	1	0.379353	10	10	1	0.915716	0.743516	2.41389	16	16	1	1.18208	1.39038	3.11604
AGAP007287	686	2L: 45011203-45012023 (+)	Odorant-binding protein 58c	none	none	none	AgObp47	297	297	1	26.0714	56179	56179.4	0.999992	5602.56	318.554	214.893	395	395.002	0.999995	37.6512	5.80903	1.44416	1932	1932	1	159.99	11080	11080.7	0.999938	885.992	319.192	5.5378	611	611.027	0.999955	39.4177	238.258	0.246376
AGAP007286	749	2L: 45009044-45009783 (-)	Odorant-binding protein 58c	none	none	none	AgObp48	1998	2020.85	0.988695	162.474	352473	353748	0.996396	32310.6	317.755	198.866	230998	233399	0.989713	20376.1	317.934	125.411	5350	5492.7	0.97402	416.595	41052	41480.6	0.989666	3037.74	318.634	7.29183	23728	24051	0.986568	1421.04	318.836	3.41108
AGAP006075	539	2L: 26103215-26103894 (+)	hypothetical protein AaeL_AAEL004730	none	none	none	AgObp49	145	145	1	16.1999	0	0	0	0	39.6539	0	43	43	1	5.21655	11.6424	0.322011	32	32	1	3.37265	1	1	1	0.101765	8.60354	0.0301736	2	2	1	0.164209	9.20723	0.0486884
AGAP009629	797	3R: 37321200-37321970 (+)	Odorant-binding protein 56a, putative	PF01395	6.1e-24	PBP/GOBP family	AgObp5	574	574.604	0.998949	43.4153	129757	129766	0.999931	11138.7	318.191	256.562	409	409.38	0.999071	33.5871	4.18537	0.773624	1427	1427	1	101.713	8446	8447.66	0.999804	581.387	319.312	5.71596	1317	1317	1	73.1278	17.1716	0.718962
AGAP006076	500	2L: 26104148-26104931 (+)	conserved hypothetical protein	none	none	none	AgObp50	98	134.252	0.729969	16.169	47	57.9746	0.8107	7.93234	5.50513	0.490589	21	34.1451	0.615023	4.46541	12.8156	0.276171	139	195.883	0.709606	22.2555	2	3	0.666667	0.329108	55.2117	0.0147877	2	2	1	0.177017	66.4995	0.00795385
AGAP006077	611	2L: 26129407-26130091 (+)	hypothetical protein AaeL_AAEL000124	none	none	none	AgObp51	128	166.748	0.767626	16.4343	42	50.0254	0.839573	5.60123	12.253	0.340826	29	43.8549	0.661271	4.69333	15.361	0.285581	75	100.117	0.749127	9.30841	0	0	0	0	30.8709	0	0	0	0	0	35.8635	0
AGAP006078	512	2L: 26130285-26131425 (+)	conserved hypothetical protein	none	none	none	AgObp52	7	7	1	0.823305	0	0	0	0	1.77044	0	0	0	0	0	1.79096	0	0	0	0	0	0	0	0	0	0	#DIV/0!	0	0	0	0	0	#DIV/0!
AGAP006079	530	2L: 26131726-26132453 (+)	conserved hypothetical protein	PF01395	4.4e-05	PBP/GOBP family	AgObp53	25	25	1	2.84051	0	0	0	0	6.83777	0	2	2	1	0.24675	5.08476	0.0868682	2	2	1	0.21437	1	1	1	0.103493	0.208629	0.482777	0	0	0	0	0.717269	0
AGAP006080	654	2L: 26133067-26133920 (+)	hypothetical protein AaeL_AAEL000124	PF01395	7.3e-05	PBP/GOBP family	AgObp54	568	568	1	52.3002	5	5	1	0.523029	145.658	0.0100005	169	169	1	16.8971	43.7592	0.323079	186	186	1	16.1564	5	5	1	0.419353	49.4446	0.0259558	0	0	0	0	66.7063	0
AGAP006081	470	2L: 26134275-26135119 (+)	GK11998	PF01395	0.00012	PBP/GOBP family	AgObp55	20	20	1	2.5625	4	4	1	0.582231	2.47571	0.227212	7	7	1	0.973877	1.49281	0.38005	14	14	1	1.69216	1	1	1	0.116705	3.36991	0.0689681	0	0	0	0	5.02089	0
AGAP011367	783	3L: 22025864-22026710 (-)	hypothetical protein AaeL_AAEL006106	none	none	none	AgObp56	2	2	1	0.153816	1	1	1	0.0873719	0	0.568029	422	422	1	35.2415	130.352	229.115	10	10	1	0.725519	14	14	1	0.98074	0.265391	1.35178	44	44	1	2.48683	3.80928	3.42766
AGAP011368	641	3L: 22028557-22029248 (+)	hypothetical protein AaeL_AAEL006103	PF01395	3.1e-05	PBP/GOBP family	AgObp57	1877	1877	1	176.335	226	226	1	24.1204	278.966	0.136787	54231	54231	1	5532.14	318.557	31.3729	3873	3873	1	343.242	40	40	1	3.42286	319.714	0.00997215	8519	8519	1	588.146	179.057	1.7135
AGAP003530	532	2R: 39200947-39201650 (-)	odorant-binding protein	PF01395	2.4e-22	PBP/GOBP family	AgObp6	72	72	1	8.14992	11002	11002	1	1414.8	319.262	173.597	41	41	1	5.03937	1.84873	0.618334	331	331	1	35.3449	2137	2137	1	220.333	307.619	6.2338	208	208	1	17.3024	15.6167	0.48953
AGAP006760	467	2L: 37923144-37923831 (-)	conserved hypothetical protein	none	none	none	AgObp62	0	0	0	0	0	0	0	0	0	#DIV/0!	1	1	1	0.140019	0.319284	#DIV/0!	1	1	1	0.121645	0	0	0	0	0.308708	0	2	2	1	0.189526	0	1.55803
AGAP007281	596	2L: 44998234-44999054 (-)	hypothetical protein AaeL_AAEL011487	none	none	none	AgObp63	0	0	0	0	0	0	0	0	0	#DIV/0!	1	1	1	0.109713	0.319284	#DIV/0!	3	3	1	0.285947	0	0	0	0	0.926124	0	0	0	0	0	1.0759	0
AGAP007282	614	2L: 44999450-45000275 (-)	hypothetical protein AaeL_AAEL011487	none	none	none	AgObp64	0	0	0	0	0	0	0	0	0	#DIV/0!	0	0.5	0	0.0532483	0.319284	#DIV/0!	0	0	0	0	0	0	0	0	0	#DIV/0!	0	0	0	0	0	#DIV/0!
AGAP002556	659	2R: 22787966-22788641 (-)	hypothetical protein AaeL_AAEL015313	PF01395	3.3e-13	PBP/GOBP family	AgObp66	240	241.945	0.99196	22.1087	50774	50781.9	0.999845	5271.77	318.598	238.448	175	175.883	0.994978	17.4519	1.72845	0.789368	821	821.129	0.999843	70.7842	9656	9659.42	0.999646	803.994	319.286	11.3584	722	723.212	0.998324	48.5663	12.8078	0.686118
AGAP012322	407	3L: 40217381-40217853 (+)	Odorant-binding protein 56e, putative	PF01395	2.6e-30	PBP/GOBP family	AgObp67	1	1	1	0.147958	0	0	0	0	0	0	61	61	1	9.8003	17.9611	66.237	0	0	0	0	2	2	1	0.26954	0.300896	#DIV/0!	7	7	1	0.761129	1.68155	#DIV/0!
AGAP012324	428	3L: 40219631-40220284 (+)	Odorant-binding protein 56e, putative	PF01395	3.1e-16	PBP/GOBP family	AgObp68	0	0	0	0	0	0	0	0	0	#DIV/0!	3	3	1	0.458333	0.95785	#DIV/0!	0	0	0	0	0	0	0	0	0	#DIV/0!	0	0	0	0	0	#DIV/0!
AGAP006368	1048	2L: 30543505-30547685 (+)	conserved hypothetical protein	PF01395	3.2e-05	PBP/GOBP family	AgObp69	2	2	1	0.114921	0	0	0	0	0.299271	0	11	11	1	0.686333	1.98953	5.97222	0	0	0	0	2	2	1	0.104678	0.300896	#DIV/0!	1	1	1	0.0422273	0	#DIV/0!
AGAP001556	877	2R: 6152226-6154270 (-)	odorant-binding protein 7	PF01395	2.6e-21	PBP/GOBP family	AgObp7	994	994	1	68.2526	218587	218598	0.99995	17052.2	317.965	249.84	686	686	1	51.148	8.29425	0.749393	4145	4145	1	268.495	30395	30395	1	1901.03	318.768	7.08032	1816	1816	1	91.637	319.531	0.341299
AGAP007283	638	2L: 45000529-45001413 (-)	Odorant-binding protein 50d	none	none	none	AgObp70	0	0	0	0	0	0	0	0	0	#DIV/0!	0	0	0	0	0	#DIV/0!	0	0	0	0	0	0	0	0	0	#DIV/0!	0	0	0	0	0	#DIV/0!
AGAP006074	860	2L: 26101764-26135649 (-)	conserved hypothetical protein	none	none	none	AgObp71	194	194	1	13.5843	14	14	1	1.11369	36.3182	0.0819836	80	80	1	6.08268	9.51556	0.447773	151	151	1	9.97445	1	1	1	0.0637807	44.724	0.00639441	2	2	1	0.102917	50.5844	0.0103181
AGAP000279	530	X: 5036744-5037431 (-)	general odorant-binding protein 99a	PF01395	1.8e-14	PBP/GOBP family	AgObp8	2	2.1994	0.90934	0.249897	4	4.15376	0.962984	0.536165	0.368301	2.14554	5	5.1812	0.965028	0.639231	0.566454	2.55798	1	1.05475	0.948091	0.113054	8	8.24891	0.969825	0.853706	1.40537	7.55131	6	6.27439	0.956268	0.523903	0.837881	4.6341
AGAP000278	772	X: 5035500-5035999 (-)	general odorant-binding protein 99a	PF01395	1.1e-29	PBP/GOBP family	AgObp9	999	1005.7	0.99334	78.4482	396	412.875	0.959129	36.5876	41.4499	0.466392	427	438.033	0.974812	37.1017	41.4076	0.472945	1577	1589.46	0.992162	116.961	80	83.7089	0.955693	5.9476	320.083	0.0508511	2860	2883.89	0.991715	165.317	28.5743	1.41344
AGAP009640	1253	3R: 37461872-37463578 (-)	odorant receptor Or1	PF02949	1.9e-47	7tm Odorant receptor	AgOr1	1	1	1	0.0480597	377	377	1	20.5837	121.961	428.294	1	1	1	0.0521858	0	1.08585	19	19	1	0.861416	70	70	1	3.06432	7.01247	3.55731	3	3	1	0.105956	4.29772	0.123002
AGAP009520	1127	3R: 35206072-35207685 (+)	odorant receptor 10	PF02949	7.9e-58	7tm Odorant receptor	AgOr10	0	0	0	0	296	296	1	17.9681	97.5662	#DIV/0!	1	1	1	0.0580203	0.319284	#DIV/0!	10	10	1	0.504065	40	40	1	1.94681	4.56591	3.86222	4	4	1	0.157069	1.25213	0.311605
AGAP011631	1274	3L: 30452781-30454242 (-)	Odorant receptor 56a, putative	PF02949	2.2e-44	7tm Odorant receptor	AgOr11	10	10	1	0.472676	1947	1947	1	104.551	320.015	221.19	7	7	1	0.359279	0.197872	0.760096	36	36	1	1.60525	191	191	1	8.2234	24.8964	5.12282	23	23	1	0.798938	2.06979	0.497703
AGAP009396	1166	3R: 32041893-32043328 (+)	Odorant receptor 13a, putative	PF02949	1.9e-26	7tm Odorant receptor	AgOr13	6	6.99871	0.857301	0.361453	492	598.3	0.82233	35.1038	183.272	97.1186	8	9.87979	0.809734	0.554055	0.329226	1.53285	42	51.9274	0.808821	2.52993	314	403.787	0.777637	18.9951	65.2622	7.50815	21	26.1799	0.802141	0.99363	4.27607	0.39275
AGAP009408	1229	3R: 32329771-32331315 (-)	hypothetical protein AaeL_AAEL008442	PF02949	1.5e-26	7tm Odorant receptor	AgOr14	1	1	1	0.0489983	9	10.5749	0.851072	0.588651	2.67083	12.0137	4	4	1	0.21282	0.696661	4.34342	0	0	0	0	0	0	0	0	0	#DIV/0!	0	0	0	0	0	#DIV/0!
AGAP009398	1163	3R: 32045684-32047114 (+)	hypothetical protein AaeL_AAEL008448	PF02949	6.1e-31	7tm Odorant receptor	AgOr15	6	7.54674	0.795045	0.390762	471	575.894	0.817858	33.8763	174.543	86.6929	9	11.1202	0.809337	0.625226	0.307656	1.60002	57	72.1221	0.790327	3.52289	452	593.778	0.761227	28.0048	98.6514	7.94938	27	37.5342	0.719343	1.42824	5.14254	0.405417
AGAP009394	1157	3R: 32038179-32039618 (+)	hypothetical protein AaeL_AAEL008448	PF02949	4e-30	7tm Odorant receptor	AgOr16	3	3	1	0.156142	400	400	1	23.6516	125.632	151.475	7	7	1	0.395611	0.675917	2.53366	27	27	1	1.32569	136	136.304	0.997771	6.46193	17.2638	4.87439	4	4	1	0.152996	5.93115	0.115409
AGAP009395	1163	3R: 32040039-32041469 (+)	Odorant receptor 13a, putative	PF02949	3.3e-27	7tm Odorant receptor	AgOr17	5	5.45455	0.916667	0.28243	465	505.806	0.919325	29.7535	156.699	105.348	11	11	1	0.618467	0.879015	2.18981	25	27.9505	0.894439	1.36527	215	240.13	0.895347	11.3254	41.0306	8.29536	8	9.28585	0.861526	0.353343	4.00794	0.258808
AGAP009410	1187	3R: 32334341-32335846 (-)	Odorant receptor 13a, putative	PF02949	3e-28	7tm Odorant receptor	AgOr18	0	0	0	0	5	5	1	0.288173	1.64807	#DIV/0!	0	0	0	0	0	#DIV/0!	0	0	0	0	0	0	0	0	0	#DIV/0!	0	0	0	0	0	#DIV/0!
AGAP009519	1136	3R: 35175416-35178788 (-)	odorant receptor 2	PF02949	1.5e-55	7tm Odorant receptor	AgOr2	1	1	1	0.0530096	212	212	1	12.7671	67.8224	240.845	0	0	0	0	0	0	11	11	1	0.550079	64	64	1	3.09022	9.13572	5.61777	15	15	1	0.584343	0	1.06229
AGAP009411	1196	3R: 32336311-32337207 (-)	olfactory receptor	PF02949	8.7e-27	7tm Odorant receptor	AgOr20	2	2	1	0.1007	90	92.5462	0.972487	5.29372	27.5446	52.5692	6	6	1	0.328038	0.784355	3.25758	4	5.4649	0.731944	0.259574	73	74.7749	0.976263	3.42935	16.1082	13.2115	8	8	1	0.296015	0.104862	1.14039
AGAP009413	1187	3R: 32355036-32356421 (-)	conserved hypothetical protein	PF02949	3.9e-30	7tm Odorant receptor	AgOr21	0	0	0	0	2	2.11161	0.947145	0.121702	0.659227	#DIV/0!	0	0	0	0	0	#DIV/0!	1	1.20121	0.832493	0.0574883	2	2.22777	0.897758	0.102946	0	1.79073	4	4	1	0.14913	0.404351	2.59409
AGAP008114	1166	3R: 5847009-5848464 (-)	conserved hypothetical protein	PF02949	4.8e-37	7tm Odorant receptor	AgOr22	0	0	0	0	189	189	1	11.0891	62.2972	#DIV/0!	0	0	0	0	0	#DIV/0!	6	6	1	0.292323	29	29	1	1.36423	3.89898	4.66686	3	3	1	0.113862	0.715321	0.389507
AGAP007797	1199	3R: 1086850-1088386 (+)	Odorant receptor 94b, putative	PF02949	1.7e-23	7tm Odorant receptor	AgOr23	1	1	1	0.0502242	728	728	1	41.538	237.374	827.052	2	2	1	0.109072	0.214509	2.1717	20	20	1	0.947592	55	55	1	2.51612	3.96527	2.65528	6	6	1	0.221456	2.96997	0.233704
AGAP010507	1133	3L: 5238515-5239942 (+)	conserved hypothetical protein	none	none	none	AgOr24	4	4	1	0.2126	488	488	1	29.4662	152.565	138.599	3	3	1	0.173139	0	0.814389	35	35	1	1.75489	135	135	1	6.53569	13.7182	3.72427	16	16	1	0.624949	3.25354	0.356119
AGAP003054	1073	2R: 31522619-31523876 (-)	olfactory receptor, putative	PF02949	5.8e-36	7tm Odorant receptor	AgOr25	1	1	1	0.056122	69	93	0.741935	5.92948	28.9511	105.653	3	3	1	0.182821	0.448886	3.25756	4	6	0.666667	0.31766	16	18	0.888889	0.920153	1.63556	2.89666	3	3	1	0.12373	0.715321	0.389505
AGAP004354	1202	2R: 55001915-55003375 (+)	Odorant receptor 9a, putative	PF02949	3.1e-35	7tm Odorant receptor	AgOr26	4	4	1	0.200396	214	250.854	0.853086	14.2774	75.5885	71.2459	1	1	1	0.0544	0.423525	0.271463	12	14.3571	0.835821	0.678538	15	19.5226	0.76834	0.890883	0.404489	1.31294	1	1	1	0.0368172	4.07299	0.0542596
AGAP004355	1202	2R: 55005817-55007288 (+)	Odorant receptor 9a, putative	PF02949	1.2e-29	7tm Odorant receptor	AgOr27	1	1	1	0.0500989	22	44.2327	0.49737	2.51752	13.1156	50.251	0	0.333333	0	0.0181333	0	0.36195	2	5.75	0.347826	0.271753	29	49.2732	0.588555	2.2485	8.62846	8.27406	0	0	0	0	2.15181	0
AGAP002722	1262	2R: 26239866-26241686 (+)	putative chemosensory receptor 12	PF02949	2.5e-47	7tm Odorant receptor	AgOr28	3	3	1	0.143151	10	10	1	0.542093	1.32192	3.78686	3720	3720	1	192.747	319.735	1346.46	8	8	1	0.360115	10	10	1	0.434638	0.0888205	1.20694	379	379	1	13.2903	81.4073	36.9057
AGAP009111	1160	3R: 25747232-25748570 (-)	hypothetical protein AaeL_AAEL008448	PF02949	2.4e-27	7tm Odorant receptor	AgOr29	0	0	0	0	208	208	1	12.267	68.5599	#DIV/0!	2	2	1	0.112739	0.638567	#DIV/0!	16	16	1	0.783561	153	153	1	7.23471	27.5624	9.23312	5	5	1	0.190751	2.46017	0.243441
AGAP011469	1226	3L: 24985272-24986843 (+)	Odorant receptor 13a, putative	PF02949	3.3e-37	7tm Odorant receptor	AgOr3	0	0	0	0	0	0	0	0	0	#DIV/0!	2	2.97492	0.672288	0.158668	0.95785	#DIV/0!	3	6.70237	0.447603	0.310562	2	2.65542	0.753175	0.118804	0.659554	0.382545	0	0.5	0	0.0180482	1.59858	0.0581146
AGAP009391	1130	3R: 32031703-32033093 (+)	Odorant receptor 13a	PF02949	1.7e-29	7tm Odorant receptor	AgOr30	0	0	0	0	19	19	1	1.15029	6.26266	#DIV/0!	5	5	1	0.289331	1.59642	#DIV/0!	0	0	0	0	4	4.00291	0.999272	0.194305	0.902292	#DIV/0!	0	0	0	0	0	#DIV/0!
AGAP004974	1118	2L: 7438707-7440066 (+)	olfactory receptor, putative	PF02949	1.8e-53	7tm Odorant receptor	AgOr31	0	0	0	0	305	305	1	18.6634	100.533	#DIV/0!	1	1	1	0.0584874	0.319284	#DIV/0!	5	5	1	0.254061	44	44	1	2.15873	8.02711	8.4969	5	5	1	0.197917	0.121226	0.779014
AGAP004951	1154	2L: 7150386-7151754 (-)	olfactory receptor	PF02949	6.9e-41	7tm Odorant receptor	AgOr32	0	0	0	0	83	83	1	4.92046	27.358	#DIV/0!	1	1	1	0.0566628	0.319284	#DIV/0!	7	7	1	0.34459	17	17	1	0.808036	1.18786	2.34492	0	0	0	0	2.51044	0
AGAP005760	1355	2L: 20326884-20328593 (-)	Or2a	PF02949	1.8e-29	7tm Odorant receptor	AgOr33	0	0	0	0	20	20	1	1.00977	6.59227	#DIV/0!	1	1	1	0.0482575	0.319284	#DIV/0!	0	0	0	0	23	23	1	0.931056	6.58983	#DIV/0!	3	3	1	0.0979798	0.582407	#DIV/0!
AGAP002125	1213	2R: 16083005-16084414 (-)	Odorant receptor 94a, putative	PF02949	5.6e-54	7tm Odorant receptor	AgOr34	1	1	1	0.0496446	0	0	0	0	0	0	0	0	0	0	0	0	6	6	1	0.280997	1	1	1	0.0452196	1.18196	0.160926	1	1	1	0.0364833	1.31373	0.129835
AGAP004971	1130	2L: 7331917-7333303 (+)	olfactory receptor, putative	PF02949	6.1e-44	7tm Odorant receptor	AgOr35	2	2	1	0.106582	457	457	1	27.6676	146.16	259.59	0	0	0	0	0.300295	0	162	162	1	8.14418	62	62	1	3.00954	11.6224	0.369533	2	2	1	0.0783261	54.4692	0.00961743
AGAP001012	1223	X: 19361656-19362964 (-)	candidate odorant receptor	PF02949	2.1e-15	7tm Odorant receptor	AgOr36	1	1	1	0.0492386	265	265	1	14.8236	85.196	301.056	2	2	1	0.106932	0.214509	2.17171	13	13	1	0.603848	31	31	1	1.39035	1.99828	2.30248	1	1	1	0.036185	3.74278	0.059924
AGAP002126	1181	2R: 16085949-16087379 (+)	Odorant receptor 94a, putative	PF02949	7.1e-49	7tm Odorant receptor	AgOr37	1	1	1	0.0509897	0	0	0	0	0	0	3	3	1	0.166102	0.448886	3.25756	4	4	1	0.192407	2	2	1	0.0928897	0.351372	0.482777	2	2	1	0.0749437	0.382375	0.389506
AGAP002640	1223	2R: 24857474-24859095 (+)	olfactory receptor 38	PF02949	1.6e-39	7tm Odorant receptor	AgOr38	1	1.50061	0.666395	0.0738881	88	89.2068	0.986472	4.99005	26.2633	67.5352	2	2.40059	0.833129	0.12835	0	1.73709	7	7.77894	0.899865	0.361331	67	68.2909	0.981096	3.06284	11.8037	8.47655	7	7.29217	0.959933	0.263867	0.218744	0.730264
AGAP002639	1226	2R: 24850239-24851846 (+)	GH10871	PF02949	1.7e-41	7tm Odorant receptor	AgOr39	1	1.49939	0.666939	0.0736472	789	799.793	0.986505	44.6294	261.066	605.989	3	3.59941	0.833469	0.191975	0.696661	2.60668	11	12.2211	0.900086	0.566277	245	249.709	0.981142	11.172	56.7893	19.7289	17	17.7078	0.960027	0.639189	0.144621	1.12876
AGAP011468	1193	3L: 24983210-24984527 (+)	olfactory receptor	PF02949	3.6e-29	7tm Odorant receptor	AgOr4	3	3	1	0.151431	0	0	0	0	0.596806	0	1	1	1	0.0548104	0.203238	0.36195	7	7	1	0.333325	3	3	1	0.137933	0.659554	0.413809	2	2	1	0.0741898	1.31741	0.222575
AGAP002558	1364	2R: 22823983-22825656 (-)	olfactory receptor	PF02949	6.1e-44	7tm Odorant receptor	AgOr40	1	1	1	0.0441487	0	0	0	0	0	0	0	0	0	0	0	0	0	0	0	0	0	0	0	0	0	#DIV/0!	1	1	1	0.0324445	0	#DIV/0!
AGAP000226	1148	X: 4258020-4259409 (-)	odorant receptor	PF02949	1.7e-25	7tm Odorant receptor	AgOr41	0	0	0	0	215	215.437	0.997972	12.8384	70.8672	#DIV/0!	1	1.00428	0.995741	0.0572025	0.319284	#DIV/0!	3	3	1	0.148453	203	203.112	0.99945	9.70466	54.3199	65.3719	3	3.04055	0.986664	0.11721	0	0.789543
AGAP004278	1163	2R: 53743102-53744526 (+)	odorant receptor	PF02949	1.2e-31	7tm Odorant receptor	AgOr42	1	1	1	0.0517789	187	187	1	11.0001	59.636	212.444	8	8	1	0.449794	1.76393	8.68682	4	4	1	0.195385	99	99	1	4.6692	23.3857	23.8974	5	5	1	0.190259	0	0.973765
AGAP010504	1160	3L: 5124949-5126370 (-)	Odorant receptor 83c	PF02949	5.4e-29	7tm Odorant receptor	AgOr43	1	2	0.5	0.103826	38	63.0455	0.60274	3.71817	17.9841	35.8116	2	2.66667	0.75	0.150319	0.170221	1.4478	4	8	0.5	0.39178	18	25.2973	0.711538	1.1962	2.32324	3.05324	4	5	0.8	0.190751	0.577466	0.486883
AGAP010505	1160	3L: 5133258-5134698 (-)	Odorant receptor 83c	PF02949	6.3e-30	7tm Odorant receptor	AgOr44	0	0	0	0	6	9.95455	0.60274	0.58708	3.29613	#DIV/0!	1	1.33333	0.75	0.0751596	0.319284	#DIV/0!	1	2	0.5	0.0979451	19	26.7027	0.711538	1.26265	5.75041	12.8914	4	5	0.8	0.190751	0.320525	1.94753
AGAP003053	1151	2R: 31518962-31520179 (+)	gustatory receptor 45	PF02949	3.2e-32	7tm Odorant receptor	AgOr45	1	1	1	0.0523187	264	370.112	0.713297	21.9984	119.662	420.469	0	0	0	0	0	0	5	9	0.555556	0.444199	17	31.792	0.534726	1.51506	3.33197	3.41077	6	8	0.75	0.307588	0.325739	0.692455
AGAP009392	1163	3R: 32033307-32034744 (+)	hypothetical protein AaeL_AAEL008442	PF02949	3.2e-34	7tm Odorant receptor	AgOr46	1	1.4	0.714286	0.0724905	74	116.486	0.635271	6.85215	36.438	94.5248	2	4	0.5	0.224897	0.696661	3.10243	3	4.57895	0.655172	0.223664	42	67.5818	0.621469	3.18741	14.2455	14.2509	1	1.4	0.714286	0.0532725	1.03201	0.238181
AGAP009393	1163	3R: 32036388-32037837 (+)	Odorant receptor 13a	PF02949	4.3e-32	7tm Odorant receptor	AgOr47	4	5.6	0.714286	0.289962	243	382.514	0.635271	22.501	115.217	77.5998	1	2	0.5	0.112449	0.534033	0.387806	16	24.4211	0.655172	1.19288	68	109.418	0.621469	5.16056	12.7692	4.32614	4	5.6	0.714286	0.21309	4.1845	0.178635
AGAP006666	1193	2L: 36460340-36461765 (-)	Odorant receptor 13a, putative	PF02949	3.3e-29	7tm Odorant receptor	AgOr48	5	5	1	0.252384	11	11	1	0.630791	1.06793	2.49933	20	20	1	1.09621	2.70629	4.34342	1	1	1	0.0476179	9	9	1	0.413799	1.66407	8.68999	0	0	0	0	0.358635	0
AGAP006667	1214	2L: 36462175-36463687 (-)	Odorant receptor 13a	PF02949	1.5e-29	7tm Odorant receptor	AgOr49	0	0	0	0	12	12	1	0.676233	3.95536	#DIV/0!	13	13	1	0.70021	4.15069	#DIV/0!	1	1	1	0.0467942	1	1	1	0.0451823	0	0.965553	2	2	1	0.0729065	0	1.55802
AGAP011467	1175	3L: 24981411-24982903 (+)	Odorant receptor 13a	PF02949	8.7e-30	7tm Odorant receptor	AgOr5	6	6	1	0.307501	2	2	1	0.116446	0.52721	0.378685	4	4	1	0.2226	0.121487	0.7239	14	14	1	0.676863	17	17	1	0.793594	0.141832	1.17246	10	10	1	0.376632	0.805352	0.556438
AGAP009412	1193	3R: 32338771-32354233 (-)	hypothetical protein AaeL_AAEL008442	PF02949	9.3e-28	7tm Odorant receptor	AgOr50	2	2	1	0.100954	16	17.3422	0.922606	0.994482	3.6159	9.85084	3	3	1	0.164431	0.170221	1.62877	2	2.33389	0.856938	0.111135	18	19.9973	0.900122	0.919429	3.89654	8.27308	2	2	1	0.0741898	0	0.667565
AGAP009409	1193	3R: 32332496-32333988 (-)	Odorant receptor 13a	PF02949	8.5e-31	7tm Odorant receptor	AgOr51	1	1	1	0.0504768	19	22.4251	0.847265	1.28596	5.91899	25.4763	2	2	1	0.109621	0.214509	2.17171	3	3	1	0.142854	12	16	0.75	0.735643	2.34349	5.14961	0	0	0	0	1.0759	0
AGAP000230	1163	X: 4332624-4333934 (+)	hypothetical protein AaeL_AAEL013507	PF02949	1.3e-18	7tm Odorant receptor	AgOr52	27	27	1	1.39803	18	18	1	1.05883	0.426288	0.757373	10	10	1	0.562243	1.89358	0.402168	19	19	1	0.928078	9	9	1	0.424473	1.2367	0.457368	49	49	1	1.86454	2.00952	2.00903
AGAP009390	1130	3R: 32030015-32031375 (+)	hypothetical protein AaeL_AAEL008448	PF02949	1.5e-30	7tm Odorant receptor	AgOr53	0	0	0	0	44	44	1	2.66384	14.503	#DIV/0!	5	5	1	0.289331	1.59642	#DIV/0!	0	0	0	0	21	21	1	1.01936	5.99323	#DIV/0!	0	0	0	0	0	#DIV/0!
AGAP011813	1100	3L: 33701576-33703082 (+)	conserved hypothetical protein	PF02949	1.5e-13	7tm Odorant receptor	AgOr54	0	0	0	0	21	21	1	1.30605	6.92188	#DIV/0!	0	0	0	0	0	#DIV/0!	2	2	1	0.103288	14	14	1	0.698108	2.36981	6.75885	4	4	1	0.160924	0.153821	1.55801
AGAP009397	1118	3R: 32043804-32045269 (+)	hypothetical protein AaeL_AAEL008448	PF02949	2.5e-26	7tm Odorant receptor	AgOr55	11	11	1	0.592493	664	664	1	40.6312	198.391	68.5767	10	10	1	0.584874	0	0.987141	35	35	1	1.77843	326	326	1	15.9942	57.5778	8.99344	20	20	1	0.791668	2.40428	0.44515
AGAP004356	1202	2R: 55011288-55013113 (+)	Odorant receptor 9a, putative	PF02949	5.2e-34	7tm Odorant receptor	AgOr56	0	0.5	0	0.0250494	26	88.9396	0.292333	5.06202	27.6514	202.081	0	0.333333	0	0.0181333	0	0.723902	1	4.44643	0.2249	0.210144	14	44.7437	0.312893	2.04181	8.98362	9.71624	1	2.66667	0.375	0.0981791	0.150821	0.467199
AGAP004357	1202	2R: 55021019-55023096 (+)	Odorant receptor 9a, putative	PF02949	4e-34	7tm Odorant receptor	AgOr57	0	0.5	0	0.0250494	9	28.9737	0.310627	1.64905	8.34332	65.8319	0	0.333333	0	0.0181333	0	0.723902	1	4.44643	0.2249	0.210144	10	29.4604	0.339438	1.34438	4.92229	6.39742	2	5.33333	0.375	0.196358	0	0.934397
AGAP004067	1211	2R: 49427240-49428511 (+)	conserved hypothetical protein	PF02949	4.8e-11	7tm Odorant receptor	AgOr58	3	3	1	0.14918	0	0	0	0	0.596806	0	3	3	1	0.161987	0	1.08585	0	0	0	0	1	1	1	0.0452943	0	#DIV/0!	2	2	1	0.0730871	0.29438	#DIV/0!
AGAP002995	1247	2R: 30725212-30726626 (-)	conserved hypothetical protein	PF02949	3.2e-11	7tm Odorant receptor	AgOr59	0	0	0	0	269	269	1	14.7577	88.6665	#DIV/0!	5	5	1	0.262185	1.59642	#DIV/0!	4	4	1	0.182223	32	32	1	1.40757	5.66301	7.72444	6	6	1	0.212931	0	1.16852
AGAP006167	1217	2L: 27479714-27481679 (+)	conserved hypothetical protein	PF02949	1.9e-17	7tm Odorant receptor	AgOr6	9	9	1	0.445333	55	55	1	3.09176	10.0294	6.94258	3	3	1	0.161189	0.823657	0.361952	7	7	1	0.326752	16	16	1	0.721135	1.02554	2.20698	2	2	1	0.0727268	1.31741	0.222575
AGAP011979	1277	3L: 35814701-35816121 (+)	Odorant receptor 7a	PF02949	5.5e-15	7tm Odorant receptor	AgOr60	2	2	1	0.094313	214	214	1	11.4645	66.7166	121.558	1	1	1	0.0512051	0	0.542927	3	3	1	0.133457	24	24	1	1.03088	4.28007	7.72444	1	1	1	0.0346548	0.487593	0.25967
AGAP011991	1259	3L: 35936167-35937569 (+)	Odorant receptor 7a	PF02949	2e-14	7tm Odorant receptor	AgOr61	6	6	1	0.286984	173	173	1	9.40056	47.9953	32.7564	9	9	1	0.467434	0.355335	1.62878	2	2	1	0.0902433	23	23	1	1.00205	4.68393	11.1039	4	4	1	0.140601	0.153821	1.55802
AGAP011978	1250	3L: 35792480-35793875 (-)	Odorant receptor 7a	PF02949	1.7e-14	7tm Odorant receptor	AgOr62	2	2	1	0.0963502	299	299	1	16.3642	94.4463	169.841	0	0	0	0	0.300295	0	8	8	1	0.363572	35	35	1	1.53584	4.33155	4.22431	3	3.00468	0.998441	0.106376	1.16394	0.292586
AGAP011989	1238	3L: 35923244-35924671 (+)	Odorant receptor 7a	PF02949	5.6e-12	7tm Odorant receptor	AgOr63	2	2	1	0.0972841	127	127	1	7.01805	38.4867	72.1397	5	5	1	0.264091	0.566454	2.71464	9	9	1	0.412983	29	29	1	1.28489	2.75472	3.11124	3	3	1	0.10724	1.40178	0.259672
AGAP011990	1256	3L: 35934433-35935859 (+)	Odorant receptor 7a	PF02949	4.4e-12	7tm Odorant receptor	AgOr64	7	7.00187	0.999733	0.335704	72	72.0826	0.998853	3.92622	16.0821	11.6955	6	6.00715	0.99881	0.312739	0	0.931592	3	3.01889	0.993744	0.136542	19	19.2159	0.988766	0.839185	3.05173	6.14598	2	2.00013	0.999936	0.070473	0.180825	0.516127
AGAP008894	1265	3R: 20491807-20494352 (+)	odorant receptor Or1	PF02949	5.3e-36	7tm Odorant receptor	AgOr65	1	1	1	0.0476038	25	26.8147	0.932326	1.45016	7.71318	30.4631	0	0	0	0	0	0	3	3.42682	0.875446	0.153891	15	17.0942	0.87749	0.741218	2.57662	4.81651	0	0	0	0	1.0759	0
AGAP003310	1181	2R: 35654020-35655382 (-)	conserved hypothetical protein	PF02949	7.5e-17	7tm Odorant receptor	AgOr66	1	1	1	0.0509897	341	341	1	19.7532	110.138	387.396	3	3	1	0.166102	0.448886	3.25756	9	9	1	0.432916	88	88	1	4.08715	16.2055	9.44098	5	5	1	0.187359	0.753088	0.432784
AGAP009704	1172	3R: 39202524-39204005 (+)	conserved hypothetical protein	PF02949	1.4e-20	7tm Odorant receptor	AgOr68	2	2	1	0.102763	809	809	1	47.2231	261.693	459.534	3	3	1	0.167378	0.170221	1.62878	23	23	1	1.11484	62	62	1	2.90169	4.33419	2.60279	9	9	1	0.339836	2.70917	0.304829
AGAP009705	1172	3R: 39205246-39206741 (+)	Odorant receptor 83c, putative	PF02949	5.4e-25	7tm Odorant receptor	AgOr69	2	2	1	0.102763	164	164	1	9.57304	50.464	93.1565	0	0	0	0	0.300295	0	6	6	1	0.290827	32	32	1	1.49765	4.57118	5.14963	3	3	1	0.113279	0.715321	0.389506
AGAP002560	1436	2R: 22849252-22858650 (-)	putative odorant receptor Or7	PF02949	4.2e-116	7tm Odorant receptor	AgOrco (AgOr7)	75	75	1	3.14514	19231	19231.9	0.999952	916.224	319.021	291.314	8539	8539	1	388.827	319.371	123.628	498	498	1	19.7009	4854	4856.77	0.999429	185.516	319.578	9.41663	1886	1886	1	58.1222	121.19	2.95023
AGAP009706	1160	3R: 39216658-39218135 (+)	Odorant receptor 83c, putative	PF02949	1.4e-21	7tm Odorant receptor	AgOr70	1	1	1	0.0519128	166	171.864	0.965881	10.1358	54.7277	195.247	1	1	1	0.0563697	0	1.08585	12	12	1	0.58767	56	57.178	0.979397	2.7037	7.09727	4.60071	10	10	1	0.381502	0.407982	0.649177
AGAP009707	1160	3R: 39220352-39223844 (+)	Odorant receptor 83c, putative	PF02949	4.7e-25	7tm Odorant receptor	AgOr71	0	0	0	0	152	177.614	0.855791	10.4749	58.6714	#DIV/0!	0	0	0	0	0	#DIV/0!	1	1.13912	0.877872	0.0557855	22	26.0653	0.844033	1.23252	6.34077	22.0939	0	0	0	0	0.358635	0
AGAP009718	1166	3R: 40308332-40314866 (+)	Odorant receptor 83c, putative	PF02949	3e-24	7tm Odorant receptor	AgOr72	0	0	0	0	162	228.448	0.709132	13.4036	75.1522	#DIV/0!	1	1.5	0.666667	0.0841195	0.638567	#DIV/0!	9	14.3737	0.626146	0.700292	52	67.8929	0.765913	3.19384	8.60378	4.56073	3	4.28571	0.7	0.16266	2.38884	0.232275
AGAP009719	1166	3R: 40344257-40347645 (+)	Odorant receptor 83c, putative	PF02949	3e-24	7tm Odorant receptor	AgOr73	2	2	1	0.103291	322	441.291	0.729677	25.8917	140.917	250.668	1	1.5	0.666667	0.0841195	0	0.814393	16	21.0476	0.760181	1.02545	73	94.7544	0.770413	4.45747	11.3214	4.34684	4	7.51346	0.532378	0.285165	2.63523	0.278088
AGAP009720	1160	3R: 40915985-40919120 (-)	Odorant receptor 83c, putative	PF02949	3.5e-25	7tm Odorant receptor	AgOr74	0	0	0	0	4	4.78312	0.836273	0.28209	1.64807	#DIV/0!	1	1	1	0.0563697	0.319284	#DIV/0!	2	2.4396	0.819806	0.119474	1	1.1341	0.881759	0.0536265	0.208629	0.448855	1	1.20083	0.83276	0.0458118	0.232901	0.383446
AGAP002045	1235	2R: 14483175-14484547 (+)	Odorant receptor 7a	PF02949	7.2e-12	7tm Odorant receptor	AgOr75	2	4.66667	0.428571	0.227548	393	1157.89	0.339412	64.1405	320.241	281.877	1	5.00103	0.199959	0.264787	0	1.16365	9	32	0.28125	1.47195	49	184.656	0.265358	8.20134	25.524	5.57175	4	9	0.444444	0.3225	4.97393	0.219097
AGAP002046	1235	2R: 14488896-14490269 (+)	Odorant receptor 7a	PF02949	1.1e-12	7tm Odorant receptor	AgOr76	1	2.33333	0.428571	0.113774	118	347.66	0.339412	19.2585	110.467	169.27	0	0	0	0	0.300295	0	0	0	0	0	20	75.4715	0.265001	3.35199	21.9812	#DIV/0!	0	0	0	0	0	#DIV/0!
AGAP002044	1154	2R: 14476578-14477808 (+)	hypothetical protein AaeL_AAEL005680	PF02949	3.8e-17	7tm Odorant receptor	AgOr77	6	6	1	0.313096	183	183.082	0.999551	10.8536	51.0961	34.6654	1	1	1	0.0566628	0.895431	0.180976	4	4	1	0.196909	35	35	1	1.6636	6.41506	8.44857	2	2	1	0.0766971	0.382375	0.389505
AGAP001912	1199	2R: 12012990-12014364 (-)	odorant receptor	PF02949	6.9e-61	7tm Odorant receptor	AgOr8	2	2	1	0.100448	8	8	1	0.456462	1.27271	4.54426	4971	4971	1	271.099	319.61	2698.9	4	4	1	0.189518	3	3	1	0.137243	0.141447	0.724169	804	804	1	29.6751	192.228	156.582
AGAP005495	1250	2L: 16208398-16210303 (-)	olfactory receptor	PF02949	2.5e-39	7tm Odorant receptor	AgOr80	6	6	1	0.289051	825	825.154	0.999814	45.1605	258.926	156.237	2	2	1	0.104622	0.534033	0.36195	15	15	1	0.681698	77	77	1	3.37884	10.1227	4.95651	5	5	1	0.177017	2.22128	0.259671
AGAP013512	689	X: 4256669-4257638 (-)	odorant receptor	none	none	none	AgOr81	0	0	0	0	286	286	1	28.3975	94.27	#DIV/0!	2	2	1	0.189808	0.638567	#DIV/0!	1	1	1	0.0824501	149	149	1	11.8619	41.7026	143.868	10	10	1	0.642297	1.53846	7.79013
AGAP008333	1256	3R: 9238618-9240414 (+)	odorant receptor Or1	PF02949	1.1e-36	7tm Odorant receptor	AgOr9	0	0	0	0	153	164.185	0.931874	8.9429	54.0568	#DIV/0!	1	1	1	0.0520612	0.319284	#DIV/0!	4	4.57318	0.874666	0.206842	42	47.9058	0.876721	2.09212	9.03943	10.1146	13	17	0.764706	0.598982	1.27325	2.89584
AGAP000002	3557	X: 582-15871 (-)	WW domain-containing protein 1	PF00397	8.2e-09	WW domain		1817	1826.86	0.994603	30.9281	1824	1829.57	0.996953	35.1884	4.00769	1.13775	2021	2040.67	0.990361	37.5139	8.68028	1.21294	772	774.194	0.997167	12.3645	2251	2258.6	0.996636	34.8291	155.244	2.81686	2118	2123.33	0.997489	26.4173	79.7584	2.13654
AGAP000005	1833	X: 32478-38479 (-)	conserved hypothetical protein	PF00505	1e-21	HMG (high mobility group) box		4812	4900.54	0.981932	160.996	5040	5115.56	0.98523	190.926	16.8182	1.18591	5411	5511.13	0.981832	196.599	23.6145	1.22114	2957	3016.79	0.98018	93.4962	5744	5895.57	0.97429	176.421	185.771	1.88693	3607	3692.31	0.976896	89.1436	1.28436	0.953446
AGAP000007	4471	X: 84122-88605 (-)	cell adhesion molecule	PF07679	5.4e-12	Immunoglobulin I-set domain		1983	2272.45	0.872627	30.6071	3524	3792.6	0.929178	58.0318	132.655	1.89602	5618	6144.67	0.914289	89.8664	319.381	2.93613	1888	2074	0.910319	26.352	5783	6496.7	0.890144	79.7032	319.373	3.02456	7432	7765.53	0.957049	76.8637	319.313	2.91681
AGAP000008	2392	X: 91254-94031 (+)	DNAJ chaperone	PF00226	5.3e-28	DnaJ domain		3024	3033.05	0.997016	76.3574	2706	2722.58	0.993909	77.867	0.337327	1.01977	2995	3010.8	0.994752	82.3047	2.4411	1.07789	2113	2115.51	0.998815	50.2417	2592	2599.55	0.997095	59.6107	8.29093	1.18648	2838	2846.01	0.997186	52.6538	0.974493	1.04801
AGAP000009	4226	X: 98087-114021 (-)	tomosyn	PF08366	3.7e-40	LLGL2		3788	3789.33	0.99965	53.9964	8579	8585.19	0.999279	138.981	319.214	2.57389	5393	5398.63	0.998958	83.5329	95.1669	1.54701	3515	3515	1	47.2505	15491	15496.6	0.99964	201.138	319.027	4.25684	4937	4941.61	0.999067	51.748	4.44333	1.09518
AGAP000010	1546	X: 121207-123499 (-)	choline/ethanolamine kinase	PF01633	5.4e-51	Choline/ethanolamine kinase		306	306	1	11.9191	176	176	1	7.78819	5.23622	0.653421	316	316	1	13.3654	0.795356	1.12134	532	532	1	19.5485	896	896	1	31.7897	18.7008	1.6262	903	903	1	25.8484	6.5658	1.32227
AGAP000011	2122	X: 128098-133631 (-)	branched-chain amino acid aminotransferase	PF01063	4.1e-19	Aminotransferase class IV		3514	3520.32	0.998205	99.9008	2043	2047.12	0.997985	65.9982	51.0138	0.660637	967	974.114	0.992697	30.017	290.157	0.300468	1130	1137.24	0.993632	30.4452	316	318.126	0.993319	8.22319	113.845	0.270098	1090	1093.64	0.99667	22.8079	10.968	0.749146
AGAP000012	1485	X: 146275-147744 (+)	tyrosyl-tRNA synthetase	PF00579	2e-76	tRNA synthetases class I (W and Y)		124	124	1	5.02838	140	140	1	6.44963	1.31642	1.28265	116	116	1	5.10782	0.0229329	1.0158	90	90	1	3.44292	191	191	1	7.05496	8.12205	2.04912	238	238	1	7.0926	8.88061	2.06005
AGAP000013	2046	X: 152263-162876 (+)	GK25611	PF04831	5.1e-57	Popeye protein conserved region		547	547	1	16.0996	452	452	1	15.1135	0.486898	0.93875	665	665	1	21.253	5.81673	1.32009	565	565.225	0.999602	15.6937	782	782	1	20.9647	6.85953	1.33587	609	609.15	0.999754	13.1757	2.52894	0.839553
AGAP000014	734	X: 154424-155289 (-)	hypothetical protein AaeL_AAEL007758	none	none	none		25	25	1	2.05105	75	75	1	6.99035	7.8248	3.40818	58	58	1	5.16697	4.20229	2.51918	46	46	1	3.56018	50	50	1	3.73647	0.0763431	1.04952	60	60	1	3.61751	0	1.0161
AGAP000015	7673	X: 192291-201610 (+)	tyrosine-protein kinase	PF07714	5.2e-98	Protein tyrosine kinase		274	274	1	2.15039	754	754.29	0.999615	6.72522	66.0896	3.12744	602	602	1	5.13021	34.5348	2.38571	213	213	1	1.57698	1094	1094	1	7.82059	135.645	4.95922	590	590	1	3.40284	23.2581	2.15782
AGAP000016	1692	X: 204445-207141 (+)	SCRB10 protein	PF01130	6.1e-64	CD36 family		156	156	1	5.55209	448	448	1	18.1139	41.7021	3.26254	1468	1468	1	56.7322	291.21	10.2182	777	777	1	26.0874	656	656	1	21.2662	3.94389	0.81519	2763	2763	1	72.2662	162.212	2.77016
AGAP000017	11452	X: 212901-233263 (+)	rugose, isoform D	PF02138	3.7e-107	Beige/BEACH domain		2699	2809.23	0.960761	14.772	3618	3700.49	0.977707	22.1061	58.3029	1.49649	2829	2938.74	0.962657	16.7797	5.87074	1.13591	1044	1120.41	0.931801	5.55785	2710	2809.79	0.964485	13.458	151.926	2.42144	1697	1742.13	0.974095	6.73215	6.31599	1.21129
AGAP000018	3401	X: 245976-251810 (+)	phosphatidylinositol 3-kinase catalytic subunit alpha, beta, delta	PF00454	8.1e-54	Phosphatidylinositol 3- and 4-kinase		381	394.133	0.966679	6.97861	489	519.876	0.940609	10.4575	8.93257	1.49851	320	332.765	0.961641	6.39785	0.601723	0.91678	63	65.5115	0.961663	1.09426	330	364.359	0.9057	5.87639	48.0918	5.3702	200	213.885	0.935083	2.78309	11.6592	2.54335
AGAP000019	4001	X: 284190-288873 (+)	chaoptin	PF00560	0.018	Leucine Rich Repeat		451	452.93	0.995739	6.81703	313	314.104	0.996484	5.3708	2.95092	0.78785	91	91.0664	0.999271	1.48831	51.7536	0.218322	756	758.3	0.996966	10.7667	16	16.0807	0.994985	0.220456	205.82	0.0204757	22	22.1541	0.993043	0.245042	234.897	0.0227592
AGAP000020	6449	X: 290994-299270 (+)	conserved hypothetical protein	none	none	none		795	795	1	7.42348	1152	1152	1	12.2206	26.9868	1.64621	831	831	1	8.42582	1.94553	1.13502	684	684	1	6.02524	1365	1365	1	11.6099	46.2484	1.92688	1512	1512	1	10.3756	33.145	1.72202
AGAP000021	1070	X: 314677-315287 (+)	hypothetical protein AaeL_AAEL002512	none	none	none		235	235	1	13.2256	556	556	1	35.5488	39.8072	2.68788	676	676	1	41.3111	57.6784	3.12357	443	443	1	23.5196	1387	1387	1	71.1017	105.19	3.02308	953	953	1	39.4152	19.5048	1.67584
AGAP000022	2501	X: 309369-312980 (-)	hypothetical protein AaeL_AAEL002527	PF00128	2e-14	Alpha amylase, catalytic domain		2246	2246	1	54.079	3360	3360.7	0.999793	91.9283	85.6105	1.69989	2861	2861.79	0.999724	74.8218	30.2044	1.38356	1291	1291	1	29.324	2083	2083	1	45.6839	36.0708	1.5579	5477	5477	1	96.9134	319.476	3.30492
AGAP000023	1789	X: 320251-323017 (-)	hypothetical protein AaeL_AAEL002457	PF03417	6.6e-69	Acyl-coenzyme A:6-aminopenicillanic acid acyl-transferase		3868	3887.99	0.994858	130.872	669	675.889	0.989807	25.8463	319.647	0.197493	834	841.66	0.990899	30.7631	319.631	0.235063	3986	3994.11	0.99797	126.829	1642	1648.91	0.995807	50.5563	237.934	0.398618	748	750.516	0.996648	18.5654	319.63	0.146381
AGAP000025	4219	X: 331475-336151 (-)	GG19057	PF00641	2.6e-07	Zn-finger in Ran binding protein and others		1195	1200.22	0.995654	17.131	915	921.751	0.992676	14.9464	2.69818	0.872477	892	899.723	0.991416	13.9445	5.49086	0.813992	398	400.867	0.992849	5.3976	1136	1145.88	0.991374	14.8977	76.8212	2.76006	1263	1271.54	0.993281	13.3376	63.1486	2.47102
AGAP000028	3050	X: 362499-363971 (+)	calcium/calmodulin dependent protein kinase ii	PF00069	1.7e-74	Protein kinase domain		2347	2546.76	0.921564	50.2829	3603	3808.82	0.945963	85.4326	96.7197	1.69904	2597	2815.88	0.922271	60.3695	10.6429	1.2006	1384	1531.46	0.903715	28.5243	3178	3586.19	0.886177	64.4942	170.459	2.26103	847	937.069	0.903882	13.5965	73.1424	0.476664
AGAP000029	12365	X: 379162-393442 (-)	conserved hypothetical protein	PF08214	6.9e-75	Histone acetylation protein		4394	4855.57	0.90494	23.6471	6388	6761.91	0.944704	37.4118	132.77	1.58209	6035	6489.96	0.929898	34.3203	86.0456	1.45135	1688	1987.33	0.849379	9.13035	6311	7008.12	0.900527	31.0881	319.352	3.40492	4355	4743.64	0.918071	16.9775	127.154	1.85946
AGAP000032	4729	X: 408841-424966 (+)	integrin alpha-PS2	PF08441	7.9e-101	Integrin alpha		2336	2360.73	0.989524	30.0614	4384	4429.76	0.98967	64.0832	203.919	2.13174	4548	4580.99	0.992798	63.3424	200.754	2.1071	1451	1469.71	0.987267	17.6553	2602	2630.35	0.98922	30.5093	64.9246	1.72805	4980	5006.08	0.994791	46.8471	274.691	2.65343
AGAP000033	4308	X: 432496-439145 (+)	m-rdgb2 retinal degeneration protein b	PF02121	8.6e-133	Phosphatidylinositol transfer protein		1194	1205.59	0.990387	16.8522	2304	2322.04	0.992233	36.8745	113.371	2.18811	1826	1842	0.991315	27.9587	42.6782	1.65905	575	577.514	0.995646	7.61549	1575	1583.17	0.994839	20.1576	99.2512	2.64692	1978	1988.27	0.994835	20.4246	111.434	2.68198
AGAP000035	7583	X: 445028-452835 (-)	lava lamp protein	none	none	none		1982	2015.83	0.983219	16.0083	1778	1796.33	0.989794	16.2061	0.141814	1.01236	2054	2084.34	0.985444	17.9734	3.64827	1.12276	988	1021.92	0.966811	7.6557	2428	2514.77	0.965497	18.1905	131.48	2.37607	2693	2726.76	0.987619	15.9133	96.2428	2.07862
AGAP000037	6188	X: 461137-472416 (+)	low-density lipoprotein receptor (ldl)	PF00058	6.3e-12	Low-density lipoprotein receptor repeat class B		316	316.317	0.998997	3.07826	139	139.302	0.99783	1.54007	11.7659	0.500305	79	79	1	0.834796	29.9276	0.271191	142	142.25	0.998239	1.30591	5	5.0007	0.99986	0.0443269	36.5105	0.0339433	12	12.0036	0.999704	0.0858448	36.516	0.0657356
AGAP000038	1867	X: 481592-483518 (-)	gamma-aminobutyric-acid receptor a beta subunit 1, 2, 3, putative	PF02931	1.1e-48	Neurotransmitter-gated ion-channel ligand binding domain		221	221	1	7.12821	86	86.3224	0.996265	3.1631	10.714	0.443744	40	40.1101	0.997255	1.4048	27.8638	0.197076	272	272.944	0.996542	8.305	14	14.0356	0.99746	0.412359	65.017	0.0496519	13	13.037	0.99716	0.309022	79.1255	0.0372092
AGAP000039	1831	X: 494371-496095 (+)	cys-loop ligand-gated ion channel subunit	PF02931	1.9e-49	Neurotransmitter-gated ion-channel ligand binding domain		25	25	1	0.822213	283	283	1	10.5738	63.394	12.8602	9	9	1	0.321409	1.81867	0.390907	64	64	1	1.98565	19	19	1	0.569184	6.63885	0.286649	1	1	1	0.0241694	21.3847	0.012172
AGAP000040	2246	X: 504661-509941 (+)	monocarboxylate transporter	PF07690	1.6e-20	Major Facilitator Superfamily		1582	1583.01	0.99936	42.4431	155	155.296	0.998096	4.73024	259.407	0.111449	612	613.477	0.997592	17.8605	81.0261	0.42081	273	273.828	0.996974	6.92595	88	88.2218	0.997486	2.15453	24.1379	0.311081	1105	1108.24	0.997073	21.8364	77.8174	3.15284
AGAP000041	1568	X: 512138-517675 (-)	conserved hypothetical protein	PF00856	5.2e-14	SET domain		76	76	1	2.91877	75	75	1	3.27227	0.288632	1.12111	271	271	1	11.3013	29.857	3.87194	510	510	1	18.4771	3148	3148	1	110.123	319.743	5.95997	232	232	1	6.54782	41.9169	0.354375
AGAP000042	5597	X: 528363-534266 (-)	hypothetical protein AaeL_AAEL008027	PF00856	9.7e-10	SET domain		1603	1658.43	0.966579	17.8432	1914	1992.61	0.960547	24.3557	20.2159	1.36498	1492	1545.39	0.965452	18.0545	0.124596	1.01184	209	215.403	0.970275	2.18629	2232	2291.37	0.974091	22.4557	319.907	10.2711	1408	1438.72	0.978646	11.3757	160.847	5.2032
AGAP000043	4139	X: 610531-615856 (+)	mixed lineage protein kinase	PF00069	6.1e-56	Protein kinase domain		1639	1711.05	0.957891	24.8943	2261	2443.41	0.925347	40.3863	53.3404	1.62231	2317	2429.79	0.953581	38.3863	42.7978	1.54197	359	381.956	0.9399	5.24237	1346	1446.35	0.930617	19.1675	136.637	3.65627	1503	1609.36	0.933913	17.2073	118.067	3.28235
AGAP000044	1868	X: 626572-628054 (+)	protein disulfide isomerase	PF00085	5.4e-29	Thioredoxin		3097	3185.69	0.972159	102.697	2041	2110.33	0.967148	77.287	23.7305	0.752573	3389	3515.73	0.963952	123.067	12.8695	1.19835	1309	1348.17	0.970943	40.9996	2033	2150.76	0.945246	63.1543	35.6385	1.54036	4120	4233.09	0.973284	100.285	203.877	2.446
AGAP000045	1778	X: 696886-735718 (+)	similar to octopamine receptor	PF00001	4.8e-85	7 transmembrane receptor (rhodopsin family)		177	195.984	0.903136	6.63775	740	837.71	0.883361	32.2326	113.199	4.85595	221	235.418	0.938754	8.6579	2.16243	1.30434	87	94.692	0.918769	3.02546	1274	1348.65	0.94465	41.6058	274.405	13.7519	245	263.728	0.928986	6.56417	10.8844	2.16964
AGAP000046	1667	X: 740684-744542 (-)	permease, putative	PF00083	4.9e-18	Sugar (and other) transporter		382	382	1	13.7994	59	59.0127	0.999785	2.42183	49.7208	0.175503	524	524	1	20.5541	8.53808	1.48949	411	411	1	14.0061	23	23	1	0.756797	95.4948	0.0540334	13408	13408	1	355.945	319.166	25.4136
AGAP000047	1501	X: 752726-754365 (-)	cuticle protein	PF00379	1.8e-10	Insect cuticle protein		113	115.043	0.98224	4.61543	775	786.818	0.98498	35.8614	142.731	7.76989	958	981.955	0.975605	42.7774	187.589	9.26835	371	380.301	0.975543	14.3932	406	413.142	0.982713	15.0975	0.300886	1.04893	9580	9621.66	0.99567	283.677	319.306	19.7091
AGAP000048	5941	X: 780013-787862 (-)	conserved hypothetical protein	PF05923	5.4e-09	APC cysteine-rich region		707	734.02	0.963189	7.44014	1225	1286.35	0.952304	14.8127	51.4225	1.99092	798	835.897	0.954663	9.20019	4.56623	1.23656	208	218.58	0.951598	2.09007	2027	2094.46	0.96779	19.3375	319.942	9.25208	1063	1100.25	0.966145	8.19571	97.4999	3.92126
AGAP000049	3047	X: 803642-809800 (+)	zinc finger protein	PF00013	1.1e-08	KH domain		1675	1697.8	0.98657	33.5542	3247	3283.12	0.988998	73.7137	161.219	2.19685	2863	2923.51	0.979301	62.7388	96.4889	1.86977	592	603.262	0.981331	11.2472	3940	3984.52	0.988826	71.7284	319.645	6.37745	3160	3186.49	0.991686	46.2802	293.674	4.11482
AGAP000051	2540	X: 838200-840880 (+)	chorion peroxidase	PF03098	5.4e-157	Animal haem peroxidase		34	34	1	0.806079	7	7	1	0.188538	3.95388	0.233895	84	84	1	2.16247	6.37972	2.6827	118	118	1	2.63912	4207	4207	1	90.8503	319.67	34.4245	106	106	1	1.84683	2.07036	0.69979
AGAP000053	1427	X: 842797-844087 (-)	mannose-6-phosphate isomerase	PF01238	5.1e-90	Phosphomannose isomerase type I		419	419	1	17.6816	332	332	1	15.9165	0.812313	0.900173	341	341	1	15.6255	1.02273	0.883715	208	208	1	8.28037	353	353	1	13.5687	7.98667	1.63866	689	689	1	21.3673	37.0791	2.58048
AGAP000054	4781	X: 850501-891167 (+)	conserved hypothetical protein	PF00595	8.2e-18	PDZ domain (Also known as DHR or GLGF)		2415	2429.69	0.993953	30.6031	4216	4228.52	0.997038	60.5067	164.104	1.97714	4004	4009.73	0.99857	54.8404	117.058	1.79199	1004	1008.37	0.995663	11.9816	4097	4112.37	0.996263	47.1803	319.597	3.93773	5271	5292.17	0.996	48.9857	319.507	4.08841
AGAP000055	2030	X: 894175-898770 (+)	conserved hypothetical protein	none	none	none		419	453.598	0.923725	13.4557	993	1066.42	0.931156	35.9389	74.5947	2.67091	840	905.629	0.927532	29.1715	43.0083	2.16797	81	83.9029	0.965401	2.34796	912	965.966	0.944133	26.1008	183.575	11.1164	483	511.951	0.943449	11.1606	54.0139	4.75332
AGAP000056	1814	X: 900563-904069 (-)	neuronal pas domain protein	PF08447	5.7e-11	PAS fold		42	42.0811	0.998074	1.39695	11	11	1	0.414848	3.83783	0.296967	9	9	1	0.324421	5.07696	0.232235	29	29	1	0.908179	9	9.01437	0.998406	0.272575	3.03529	0.300134	5	5	1	0.12198	6.09901	0.134313
AGAP000057	1655	X: 921077-922938 (-)	paired box protein pax-6	PF00292	3.4e-67	\Paired box\ domain		593	623.46	0.951144	22.6852	1180	1244.37	0.948273	51.438	65.8045	2.26747	1406	1465.02	0.959716	57.8827	93.0631	2.55156	197	208.332	0.945605	7.15103	1520	1586.34	0.958178	52.5759	251.39	7.35221	1476	1544.67	0.955544	41.304	185.144	5.77595
AGAP000058	8369	X: 932591-947534 (-)	atbf1	PF00046	9.8e-17	Homeobox domain		931	1003.78	0.927498	7.22264	2653	2805.01	0.945809	22.9295	247.198	3.17467	1698	1813.85	0.936132	14.172	68.0382	1.96216	405	446.067	0.907936	3.02787	3146	3358.52	0.936721	22.0121	319.726	7.26983	1486	1593.82	0.932352	8.42792	94.6895	2.78345
AGAP000061	2557	X: 957981-961570 (+)	homeobox protein onecut	PF02376	2.9e-30	CUT domain		608	645.555	0.941825	15.2032	2137	2268.38	0.942081	60.6903	256.667	3.99194	1191	1255.19	0.948861	32.0983	55.8884	2.11129	771	804.741	0.958072	17.8787	5839	6073.7	0.961358	130.29	319.469	7.28744	1201	1253.32	0.958252	21.6914	4.70534	1.21325
AGAP000062	2877	X: 973404-978256 (+)	GJ18239	PF00096	2.8e-05	Zinc finger, C2H2 type		1689	1746.91	0.966852	36.5647	3055	3166.56	0.964768	75.2977	135.451	2.0593	4685	4798.14	0.97642	109.053	319.49	2.98247	578	605.498	0.954586	11.9559	2404	2522.43	0.953048	48.0914	261.299	4.0224	3595	3692.62	0.973563	56.8002	319.673	4.75081
AGAP000063	1694	X: 980089-983261 (-)	paired box protein pax-6	PF00292	2.6e-65	\Paired box\ domain		72	72.31	0.995713	2.5705	100	100.049	0.999508	4.04049	2.44727	1.57187	141	141.089	0.999367	5.44609	7.01801	2.11869	33	33.0115	0.999651	1.10704	123	123.137	0.998887	3.98715	12.0999	3.60163	132	132.77	0.994198	3.46851	9.96415	3.13314
AGAP000064	6315	X: 993391-1000544 (+)	plexin a	PF08337	7.4e-252	Plexin cytoplasmic RasGAP domain		2625	2721.14	0.96467	25.9484	2915	3016.46	0.966365	32.6782	17.5356	1.25935	3100	3234.07	0.958544	33.4873	22.0284	1.29053	1713	1808.38	0.947257	16.2677	2681	2820.53	0.950532	24.4988	42.2803	1.50598	3415	3537	0.965507	24.7866	49.1963	1.52367
AGAP000065	6827	X: 1013491-1025167 (+)	hypothetical protein AaeL_AAEL002357	PF10540	1.5e-52	Munc13 (mammalian uncoordinated) homology domain		1038	1054.44	0.984413	9.30085	3335	3378.34	0.987172	33.8537	319.66	3.63985	1486	1503.02	0.988679	14.3959	27.2655	1.5478	707	714.751	0.989155	5.94752	5481	5540.32	0.989293	44.5136	319.51	7.4844	542	551.408	0.982938	3.57436	18.7557	0.600983
AGAP000066	2348	X: 1026072-1029625 (-)	conserved hypothetical protein	PF00505	7e-24	HMG (high mobility group) box		563	588.984	0.955883	15.1056	270	283.813	0.951331	8.26928	16.8636	0.547431	648	665.834	0.973215	18.5426	3.52852	1.22753	215	224.017	0.95975	5.41992	420	425.737	0.986525	9.94559	13.2194	1.83501	479	485.981	0.985635	9.15959	10.5395	1.68999
AGAP000067	1005	X: 1035905-1037091 (+)	conserved hypothetical protein	PF00292	3.4e-67	\Paired box\ domain		120	120	1	7.19031	596	596	1	40.5708	89.9946	5.64243	189	189	1	12.297	5.44836	1.71022	140	140	1	7.91357	921	921	1	50.2668	135.045	6.35198	89	89	1	3.91903	6.80024	0.495229
AGAP000068	1239	X: 1048365-1058699 (+)	nuclear factor i	PF10524	3.9e-27	Nuclear factor I protein pre-N-terminus		157	157	1	7.63064	763	763	1	42.1295	113.092	5.5211	503	503	1	26.5461	49.038	3.47888	231	231	1	10.5913	2204	2204	1	97.5726	319.92	9.21252	423	423	1	15.1086	4.93261	1.42651
AGAP000069	1052	X: 1060754-1062050 (-)	hypothetical protein AaeL_AAEL000236	PF00250	1.5e-32	Fork head domain		10	12.9352	0.773086	0.740438	21	25.9168	0.810285	1.68539	1.81145	2.27621	9	11.5769	0.77741	0.719582	0	0.971833	5	5.68087	0.880146	0.306768	9	11.667	0.771409	0.608316	0.621261	1.98298	8	10.4186	0.767854	0.438279	0.0957536	1.4287
AGAP000070	2935	X: 1100127-1104999 (-)	protein kinase c, mu	PF00069	1.3e-65	Protein kinase domain		585	591.577	0.988882	12.1377	824	835.854	0.985818	19.483	18.1328	1.60516	1110	1123.72	0.987791	25.0354	47.7148	2.06261	235	237.198	0.990732	4.59107	923	931.579	0.990791	17.41	92.0265	3.79214	2486	2506.69	0.991744	37.7962	319.868	8.23255
AGAP000071	869	X: 1113633-1115173 (-)	rest corepressor (corest) protein	PF01448	1.4e-11	ELM2 domain		9	9	1	0.623671	1	1	1	0.0787252	1.61978	0.126229	4	4	1	0.300984	0.565184	0.482601	11	11	1	0.71909	0	0	0	0	3.39579	0	0	0	0	0	3.94498	0
AGAP000072	809	X: 1120489-1121931 (+)	hypothetical protein	PF01448	5.4e-13	ELM2 domain		1	1	1	0.0744362	0	0	0	0	0	0	3	3	1	0.24248	0.448886	3.25755	13	13	1	0.912863	0	0	0	0	4.01321	0	3	3	1	0.164107	2.4086	0.179772
AGAP000073	836	X: 1160877-1165193 (-)	conserved hypothetical protein	PF04790	1.6e-74	Sarcoglycan complex subunit protein		41	41	1	2.95332	56	56	1	4.58264	1.48471	1.55169	26	26	1	2.03362	0.843133	0.688588	21	21	1	1.427	46	46	1	3.01814	2.33894	2.11502	13	13	1	0.688164	1.41503	0.482245
AGAP000074	2135	X: 1207398-1210353 (-)	otopetrin	PF03189	6.8e-43	Protein of unknown function, DUF270		4	4	1	0.112822	7	7	1	0.224302	0.435206	1.98811	3	3	1	0.0918813	0	0.814392	2	2	1	0.0532161	44	44	1	1.13043	10.4064	21.2423	5	5	1	0.10364	0.320525	1.94753
AGAP000075	2360	X: 1247090-1251709 (+)	otopetrin	PF03189	5.9e-199	Protein of unknown function, DUF270		487	487	1	12.4265	728	730.298	0.996854	21.17	19.3935	1.70362	113	113.015	0.99987	3.13132	49.1703	0.251987	292	292.349	0.998807	7.0372	5110	5110.09	0.999982	118.769	319.574	16.8773	318	318	1	5.96307	1.34204	0.847364
AGAP000076	4712	X: 1255143-1260541 (-)	sterol regulatory element-binding protein 1	PF00010	5.6e-17	Helix-loop-helix DNA-binding domain		2485	2597.6	0.956654	33.197	3482	3660.69	0.951187	53.1485	75.6988	1.601	2948	3083.41	0.956084	42.7888	20.8186	1.28894	2519	2603.05	0.967711	31.3825	4345	4621.97	0.940075	53.8034	110.693	1.71444	10106	10351.8	0.976252	97.2225	319.194	3.09798
AGAP000078	1772	X: 1264727-1266777 (-)	hypothetical protein AaeL_AAEL006290	PF10561	1.7e-138	Uncharacterised protein family UPF0565		380	402.289	0.944595	13.6712	474	510.4	0.928684	19.7052	7.39278	1.44137	441	463.372	0.951718	17.099	2.96737	1.25073	215	217.875	0.986806	6.98479	787	807.608	0.974483	24.9991	75.2277	3.57908	466	484.804	0.961213	12.1076	11.3388	1.73342
AGAP000079	1430	X: 1269384-1270433 (+)	potassium channel subfamily K member 9	PF07885	1.3e-15	Ion channel		331	375.258	0.882059	15.8025	121	145.877	0.829467	6.97885	17.6833	0.441629	184	213.372	0.862342	9.75677	7.96901	0.617419	231	253.565	0.911008	10.0731	111	125.363	0.885431	4.80861	11.6135	0.477371	88	102.2	0.861054	3.16279	24.9736	0.313984
AGAP000080	2882	X: 1308485-1325015 (-)	fruitless	PF00651	6.6e-26	BTB/POZ domain		401	450.443	0.890234	9.41193	667	731.231	0.91216	17.3578	24.4776	1.84423	250	282.746	0.884186	6.41514	6.41453	0.681597	178	205.066	0.868014	4.04213	1261	1383.85	0.911226	26.338	205.514	6.51587	206	233.625	0.881754	3.58741	0.639662	0.887505
AGAP000081	2492	X: 1418822-1421698 (+)	exostosin-2	PF09258	1.7e-94	Glycosyl transferase family 64 domain		483	490.867	0.983974	11.8617	852	874.971	0.973747	24.0203	36.7253	2.02503	566	572.798	0.988132	15.0299	3.90843	1.26709	211	214.115	0.985453	4.881	1131	1139.5	0.992538	25.0816	145.308	5.13862	951	967.336	0.983112	17.1785	77.1932	3.51946
AGAP000082	2502	X: 1424384-1426509 (-)	eukariotic translation initiation factor 2b, epsilon subunit	PF02020	1.3e-16	eIF4-gamma/eIF5/eIF2-epsilon		1714	1727.93	0.99194	41.5882	1150	1161.66	0.989963	31.7632	12.0002	0.763755	1096	1104.99	0.991862	28.8786	20.9242	0.694394	717	720.77	0.994769	16.3652	1516	1525.14	0.994006	33.4357	59.1944	2.0431	1920	1932.3	0.993633	34.1777	69.1335	2.08844
AGAP000083	668	X: 1428544-1429315 (+)	conserved hypothetical protein	PF02214	1.1e-21	K+ channel tetramerisation domain		229	229	1	20.6439	280	280	1	28.6758	3.65205	1.38907	231	231	1	22.612	0.455002	1.09534	71	71	1	6.03799	235	235	1	19.2965	19.8662	3.19585	255	255	1	16.8935	15.952	2.79787
AGAP000084	1615	X: 1431728-1431880 (+)	signal transduction histidine kinase-like protein	none	none	none		376	405.759	0.926658	15.1296	258	294.624	0.875693	12.4804	1.90426	0.8249	380	414.089	0.917676	16.7658	0.818499	1.10815	679	735.647	0.922997	25.8766	977	1065.11	0.91728	36.1749	11.6382	1.39798	368	391.951	0.938893	10.7402	46.8004	0.415055
AGAP000085	966	X: 1433119-1435484 (-)	conserved hypothetical protein	PF00379	1.4e-12	Insect cuticle protein		14	14.0419	0.997015	0.87535	7	7.03023	0.9957	0.497881	0.559735	0.568779	1	1.00717	0.992878	0.0681759	2.95516	0.0778842	2	2.01288	0.993601	0.118373	15	15.0188	0.998746	0.852799	2.61846	7.20434	7	7.01456	0.997924	0.32135	0.501676	2.71472
AGAP000086	1258	X: 1448592-1461524 (-)	hypothetical protein AaeL_AAEL013684	none	none	none		2617	2631.4	0.994527	125.962	2404	2418.81	0.993877	131.539	0.905148	1.04428	3031	3050.74	0.99353	158.573	17.3516	1.2589	1482	1490.57	0.99425	67.3105	3411	3430.28	0.99438	149.567	157.559	2.22205	2241	2256.39	0.993179	79.3759	6.1102	1.17925
AGAP000088	1624	X: 1457308-1458852 (+)	cytochrome P450	PF00067	4.3e-116	Cytochrome P450		24	25.9162	0.926062	0.960987	36	44.6973	0.805417	1.88291	2.22503	1.95935	45	49.4474	0.910058	1.99095	2.58588	2.07178	8	8.97042	0.89182	0.313789	23	27.1936	0.845787	0.918477	2.38434	2.92705	28	30.3054	0.923928	0.825826	2.02944	2.63179
AGAP000090	4971	X: 1521813-1527203 (+)	adenylate cyclase type ix	PF00211	1.2e-56	Adenylate and Guanylate cyclase catalytic domain		1747	1752.28	0.996988	21.2272	1766	1775.01	0.994923	24.4282	4.51364	1.1508	1553	1561.58	0.994503	20.5412	0.447259	0.967683	655	658.706	0.994373	7.52764	1584	1596.35	0.992264	17.6146	81.4332	2.33999	1618	1628.62	0.993481	14.4987	48.4523	1.92606
AGAP000091	1354	X: 1532552-1533804 (-)	sterol desaturase	PF04116	6.4e-15	Fatty acid hydroxylase superfamily		972	1758.43	0.552766	78.2058	3456	5529.45	0.625017	279.381	319.444	3.57238	2135	3321.05	0.642869	160.384	137.431	2.05079	1192	1823.18	0.653801	76.4931	5471	8094.62	0.675881	327.918	319.31	4.2869	1685	2417.07	0.697124	78.9998	0.522853	1.03277
AGAP000092	1236	X: 1537790-1538972 (+)	sterol desaturase	PF04116	5e-16	Fatty acid hydroxylase superfamily		1041	1053.17	0.988442	51.3114	1410	1426.96	0.988115	78.9817	25.9218	1.53926	2775	2812.2	0.986771	148.776	214.802	2.89947	1072	1086.06	0.987055	49.9166	2693	2740.41	0.982698	121.614	149.499	2.43634	4706	4800.04	0.980408	171.863	319.536	3.443
AGAP000093	1326	X: 1542045-1543016 (-)	hypothetical protein AaeL_AAEL012291	none	none	none		793	834.991	0.949711	37.9202	1260	1299.82	0.969364	67.0615	38.0987	1.76849	1216	1282.39	0.948228	63.2384	30.5533	1.66767	414	441.725	0.937235	18.9243	1314	1401.01	0.937894	57.9543	107.966	3.06243	1287	1335.28	0.963843	44.5639	60.7688	2.35485
AGAP000094	1074	X: 1548193-1549202 (-)	4-nitrophenylphosphatase	none	none	none		1379	1379	1	77.3201	961	961	1	61.2143	7.61349	0.7917	181	181	1	11.0199	206.794	0.142523	638	638	1	33.7464	25	25	1	1.2768	159.071	0.0378351	41	41	1	1.68941	172.999	0.0500619
AGAP000095	3187	X: 1550367-1558031 (-)	hypothetical protein AaeL_AAEL012806	PF04547	2.1e-137	Calcium-activated chloride channel		2446	2479.77	0.98638	46.8557	1538	1548.39	0.993292	33.2377	26.0597	0.709363	3089	3108.81	0.993628	63.7846	29.8575	1.3613	1677	1696.83	0.988315	30.2459	2078	2111.37	0.984194	36.3388	7.73769	1.20145	6190	6215.72	0.995863	86.3106	319.408	2.85363
AGAP000096	1246	X: 1565828-1566134 (+)	GL13932	none	none	none		590	590	1	28.5146	452	452	1	24.8173	1.56069	0.870337	525	525	1	27.5515	0.244618	0.966224	730	730	1	33.2825	1445	1445	1	63.6117	47.9297	1.91127	602	602	1	21.3813	15.0482	0.642419
AGAP000097	1139	X: 1574720-1576092 (+)	mitochondrial solute carrier protein, putative	PF00153	3.1e-23	Mitochondrial carrier protein		1117	1122.38	0.995207	59.3401	670	670.71	0.998941	40.2851	14.9774	0.678885	967	970.125	0.996778	55.6939	0.809665	0.938554	876	878.381	0.99729	43.8096	1798	1798.35	0.999804	86.6042	64.4872	1.97683	1469	1475.3	0.995727	57.3208	9.7112	1.30841
AGAP000098	1520	X: 1578806-1580422 (+)	GJ23578	PF00069	6.6e-65	Protein kinase domain		140	140	1	5.54647	242	242.177	0.999271	10.8999	9.99392	1.9652	178	178.131	0.999262	7.66304	2.37761	1.38161	85	85.1118	0.998687	3.18095	406	406.245	0.999398	14.6599	48.136	4.60865	255	255	1	7.42423	12.0308	2.33397
AGAP000099	2180	X: 1609322-1620721 (+)	signal transducer and activator of transcription	PF02864	2.5e-81	STAT protein, DNA binding domain		1301	1301	1	35.938	1779	1779	1	55.8281	33.3081	1.55346	2428	2428	1	72.8276	98.0313	2.02648	651	651	1	16.9643	1582	1582	1	39.805	81.3138	2.3464	2056	2056	1	41.737	100.545	2.46028
AGAP000100	263	X: 1628900-1629785 (+)	high affinity copper transporter, putative	PF04145	4e-13	Ctr copper transporter family		102	102.065	0.99936	23.3698	8	8	1	2.08098	18.7033	0.0890457	7	7	1	1.74039	20.404	0.0744718	13	13	1	2.80801	2	2	1	0.417121	2.4393	0.148547	1	1	1	0.168267	3.74278	0.0599239
AGAP000102	2948	X: 1735399-1738258 (+)	glycosyltransferase	PF03901	3.8e-45	Alg9-like mannosyltransferase family		1814	1839.18	0.986311	37.5689	771	779.781	0.988739	18.0958	69.8731	0.48167	1150	1166.78	0.98562	25.88	23.0357	0.688868	697	701.674	0.993339	13.5213	860	865.905	0.99318	16.1113	3.2299	1.19155	1716	1730.2	0.991793	25.9731	51.0567	1.9209
AGAP000104	1379	X: 1739603-1740331 (-)	hypothetical protein AaeL_AAEL013077	none	none	none		427	446.425	0.956489	19.4947	2352	2430.65	0.967642	120.585	319.847	6.18553	838	873.986	0.958826	41.4423	39.9093	2.12582	671	689.153	0.973659	28.3898	3616	3714.6	0.973457	147.753	319.662	5.20444	381	397.235	0.959129	12.7479	37.8315	0.449031
AGAP000105	2260	X: 1749256-1751711 (-)	hypothetical protein AaeL_AAEL006183	none	none	none		234	234.165	0.999297	6.23944	415	415.257	0.999381	12.5702	17.6283	2.01464	339	339	1	9.80833	7.10581	1.57199	232	232	1	5.83163	529	529	1	12.8391	24.6866	2.20163	637	637	1	12.4734	24.5977	2.13892
AGAP000106	1911	X: 1753025-1764617 (+)	hypothetical protein AaeL_AAEL004180	PF01494	4.7e-14	FAD binding domain		542	547.023	0.990817	17.2376	628	628.138	0.99978	22.4868	5.24304	1.30452	538	540.408	0.995545	18.4912	0.582608	1.07272	648	652.414	0.993234	19.3943	867	875.509	0.990281	25.1297	6.34656	1.29573	1393	1400.57	0.994595	32.4339	28.1613	1.67234
AGAP000107	2822	X: 1754584-1759112 (-)	hypothetical protein AaeL_AAEL004179	PF00023	1.3e-08	Ankyrin repeat		131	131	1	2.79542	193	193.049	0.999747	4.67998	5.3422	1.67416	77	77	1	1.78418	2.76081	0.638251	88	88.0392	0.999554	1.77227	30	30	1	0.583112	7.55092	0.32902	37	37	1	0.580229	8.66611	0.327393
AGAP000108	1009	X: 1788379-1788971 (-)	ovarian ecdysteroidogenic hormone I	PF07327	5.6e-06	Neuroparsin		265	296.387	0.8941	17.6889	79	90.3731	0.874154	6.12747	20.75	0.346402	90	101.122	0.890016	6.55326	19.2611	0.370473	188	209.872	0.895783	11.8161	203	234.668	0.865051	12.7571	0.376035	1.07964	47	53.5918	0.877	2.35051	31.6801	0.198924
AGAP000109	853	X: 1792841-1793381 (-)	cytochrome c oxidase subunit VIIa	PF02238	1.2e-08	Cytochrome c oxidase subunit VIIa		6372	6416.76	0.993025	453.001	4773	4780.97	0.998334	383.442	17.6902	0.846448	6053	6065.74	0.9979	464.984	0.83291	1.02645	6159	6179.89	0.99662	411.568	15575	15611.7	0.99765	1003.9	318.968	2.43921	10867	10914.9	0.995611	566.273	90.8997	1.37589
AGAP000110	776	X: 1793974-1794742 (+)	mitochondrial ribosomal protein, L40, putative	PF09812	1.9e-61	Mitochondrial ribosomal protein L28		609	609	1	47.2594	302	302.549	0.998186	26.6727	16.027	0.564389	378	378	1	31.8518	8.8964	0.673978	277	277	1	20.2782	400	400	1	28.2739	4.71635	1.3943	465	465	1	26.5183	3.42243	1.30772
AGAP000111	1120	X: 1796703-1797594 (-)	cytotoxin associated protein A	none	none	none		2	2	1	0.107534	0	0	0	0	0.299271	0	0	0	0	0	0.300295	0	9	9	1	0.456494	1	1	1	0.0489744	1.98067	0.107284	0	0	0	0	3.22771	0
AGAP000112	3422	X: 1832986-1835529 (+)	glutamine-dependent nad(+) synthetase	PF00795	2.5e-28	Carbon-nitrogen hydrolase		1024	1092.3	0.937471	19.2218	1320	1380.84	0.955937	27.6057	18.5309	1.43617	861	928.407	0.927395	17.7403	1.12578	0.922926	358	380.263	0.941454	6.31269	3866	4049.95	0.954579	64.9169	319.66	10.2836	1526	1590.72	0.959313	20.5716	115.934	3.25877
AGAP000113	3071	X: 1805859-1816077 (-)	conserved hypothetical protein	PF00246	8e-34	Zinc carboxypeptidase		125	132.174	0.945725	2.59178	479	504.895	0.948712	11.2475	62.6673	4.33968	92	98.0253	0.938533	2.08719	0.946081	0.805311	136	147.716	0.920688	2.73248	281	301.357	0.93245	5.38255	11.2889	1.96984	95	100.398	0.946234	1.44677	6.16993	0.529471
AGAP000114	4085	X: 1857410-1862000 (-)	ovoA protein	none	none	none		212	222.348	0.953458	3.27774	324	347.432	0.932556	5.8185	10.8699	1.77516	434	462.779	0.937812	7.40774	24.359	2.26001	36	41.0663	0.876631	0.571089	277	300.968	0.920364	4.04125	47.5357	7.07639	312	331.684	0.940654	3.59325	42.4605	6.29193
AGAP000115	1250	X: 1865162-1866412 (+)	G protein-coupled receptor	PF00001	4.7e-56	7 transmembrane receptor (rhodopsin family)		12	12.0245	0.99796	0.579283	8	8.12466	0.984656	0.444661	0.183031	0.767606	10	10.0688	0.993165	0.526711	0.0783551	0.909246	3	3.00947	0.996853	0.13677	0	0	0	0	0.926124	0	1	1.00252	0.997487	0.0354926	0.487593	0.259506
AGAP000116	1814	X: 1919638-1924926 (-)	conserved hypothetical protein	PF09457	5.4e-19	FIP domain		517	524.423	0.985845	17.4091	637	661.522	0.962931	24.9483	9.20577	1.43306	732	743.3	0.984797	26.7936	13.5937	1.53906	99	99.6976	0.993002	3.12218	599	610.643	0.980933	18.4645	85.7814	5.91398	578	592.412	0.975673	14.4524	60.8211	4.62895
AGAP000117	1699	X: 1931662-1935351 (+)	hypothetical protein AaeL_AAEL011386	PF02019	3e-47	WIF domain		364	364	1	12.9015	402	402.425	0.998943	16.2041	2.73711	1.25599	526	526	1	20.244	10.5817	1.56912	204	204	1	6.82099	406	406.461	0.998865	13.1224	14.202	1.92383	306	306.168	0.999451	7.97483	1.04632	1.16916
AGAP000118	1169	X: 1937360-1938021 (-)	coenzyme q10 biosynthesis protein	PF03232	2e-80	Ubiquinone biosynthesis protein COQ7		636	636	1	32.7624	525	525	1	30.724	0.557754	0.937782	597	597	1	33.3936	0.122583	1.01927	822	822.302	0.999632	39.9602	736	736	1	34.5343	2.37799	0.864217	863	863	1	32.6701	4.38966	0.817566
AGAP000119	1051	X: 1941492-1942655 (-)	hypothetical protein AaeL_AAEL002521	PF04190	4.4e-64	Protein of unknown function (DUF410)		409	409	1	23.4344	566	566	1	36.8423	11.6605	1.57215	430	430	1	26.7528	1.24135	1.1416	320	320	1	17.2965	506	506	1	26.408	8.62844	1.52678	740	740	1	31.159	18.9092	1.80146
AGAP000120	1083	X: 1944405-1945264 (-)	tubulin-specific chaperone b (tubulin folding cofactor b)	PF01302	1.4e-21	CAP-Gly domain		593	593.054	0.999908	32.976	761	761.187	0.999754	48.0836	11.3092	1.45814	775	776.149	0.99852	46.862	9.96225	1.42109	304	304.113	0.99963	15.952	831	832.248	0.998501	42.1514	52.6136	2.64239	1086	1086	1	44.3768	64.7913	2.7819
AGAP000121	2585	X: 1966956-1969598 (-)	conserved hypothetical protein	PF00595	8e-14	PDZ domain (Also known as DHR or GLGF)		41	42.8676	0.956434	0.998622	204	218.656	0.932974	5.78674	34.182	5.79473	68	72.3915	0.939337	1.83118	2.70979	1.83371	3	3.20171	0.936999	0.070361	71	74.6974	0.950501	1.58501	18.005	22.5268	29	30.733	0.943612	0.526137	4.83766	7.47768
AGAP000123	2960	X: 2001189-2014165 (+)	hypothetical protein AaeL_AAEL014356	PF00059	1.8e-11	Lectin C-type domain		22	22.0024	0.999889	0.447622	23	23.0159	0.999311	0.531948	0.184039	1.18839	175	175	1	3.8659	32.9075	8.63653	9	9.01828	0.997973	0.173078	9	9.02464	0.99727	0.167234	0	0.966235	107	107.203	0.998111	1.60276	16.8309	9.26033
AGAP000124	4250	X: 2018689-2026485 (-)	conserved hypothetical protein	PF00169	6.5e-08	PH domain		375	375.092	0.999756	5.31473	357	359.788	0.992251	5.7915	0.598711	1.08971	395	398.239	0.991866	6.12716	1.28516	1.15286	142	143.458	0.989834	1.91755	425	433.161	0.981159	5.59047	32.021	2.91542	727	733.38	0.991301	7.63651	66.5641	3.98243
AGAP000126	5349	X: 2031552-2037491 (+)	hypothetical protein AaeL_AAEL003883	PF00620	9e-31	RhoGAP domain		791	793.443	0.996922	8.93255	762	766.23	0.994479	9.79987	1.16936	1.0971	1187	1190.28	0.997242	14.5506	26.3257	1.62894	310	311.957	0.993728	3.31308	760	765.387	0.992962	7.84866	40.4734	2.36899	1757	1761.66	0.997354	14.5749	172.626	4.3992
AGAP000127	1064	X: 2039273-2040570 (+)	hypothetical protein AaeL_AAEL012105	none	none	none		404	404	1	22.8651	398	398	1	25.5903	0.952756	1.11919	408	408	1	25.0739	0.712503	1.0966	146	146	1	7.7951	314	314	1	16.1873	13.3071	2.0766	706	706	1	29.3642	60.5513	3.76701
AGAP000128	2537	X: 2057981-2060151 (-)	synaptic vesicle protein	PF00083	2.6e-25	Sugar (and other) transporter		336	336	1	7.97538	25	25	1	0.674145	61.8148	0.0845283	95	95	1	2.44854	27.7466	0.307012	626	626	1	14.0173	243	243	1	5.2538	42.0865	0.374808	28	28	1	0.488419	182.4	0.034844
AGAP000129	3506	X: 2065894-2070048 (-)	protease m1 zinc metalloprotease	PF01433	2.4e-55	Peptidase family M1		3158	3245.01	0.973186	55.7362	4083	4149.18	0.984049	80.9626	56.8982	1.4526	1226	1280.63	0.957342	23.8845	159.284	0.428528	3984	4136.95	0.963028	67.0315	2974	3116.1	0.954399	48.7514	40.7954	0.727291	589	620.469	0.949283	7.83182	319.629	0.116838
AGAP000130	2495	X: 2070306-2072944 (+)	conserved hypothetical protein	PF00002	5e-26	7 transmembrane receptor (Secretin family)		266	266	1	6.42013	50	50	1	1.37099	30.3397	0.213546	20	20	1	0.524159	51.124	0.0816431	117	117	1	2.66395	127	127	1	2.79203	0.125501	1.04808	11	11	1	0.195109	29.2189	0.0732405
AGAP000131	3457	X: 2078637-2083487 (+)	protease m1 zinc metalloprotease	PF01433	2.4e-31	Peptidase family M1		453	454.067	0.99765	7.90958	1558	1564.63	0.995761	30.9632	174.257	3.91465	240	240.312	0.998702	4.54548	11.9189	0.57468	459	459.95	0.997934	7.55826	6687	6704.26	0.997426	106.375	319.451	14.074	365	366.597	0.995642	4.69294	10.9655	0.620902
AGAP000132	582	X: 2083834-2084292 (-)	conserved hypothetical protein	none	none	none		796	796	1	82.3612	281	281	1	33.0306	43.5199	0.401046	421	421	1	47.3002	20.2895	0.574302	530	530	1	51.7325	1306	1306	1	123.086	68.9348	2.37928	570	570	1	43.3418	2.45333	0.837806
AGAP000133	693	X: 2090520-2091268 (-)	GJ22166	none	none	none		14	23.1037	0.605964	2.00761	0	0	0	0	6.28438	0	1	1.9186	0.521215	0.181031	4.57304	0.0901724	28	72.6929	0.385182	5.95895	2	2.47149	0.809228	0.19562	19.5433	0.0328279	2	2.4593	0.81324	0.157048	23.2283	0.026355
AGAP000134	1766	X: 2095444-2097377 (+)	mpp10 protein, putative	none	none	none		125	156.896	0.796704	5.35001	12	12	1	0.464862	29.0124	0.0868899	3	4.0814	0.735041	0.15112	38.3129	0.0282467	42	68.3071	0.61487	2.19728	103	112.529	0.915324	3.4951	2.65445	1.59065	6	6.75635	0.888054	0.169308	16.5867	0.0770534
AGAP000135	467	X: 2099319-2100015 (+)	hypothetical protein AaeL_AAEL002059	none	none	none		50	50	1	6.44742	1	1	1	0.146493	12.2996	0.0227212	0	0	0	0	13.897	0	13	13	1	1.58138	15	15	1	1.76182	0.0699699	1.1141	1	1	1	0.0947628	3.74278	0.0599241
AGAP000136	4019	X: 2101775-2106316 (+)	tetratricopeptide repeat domain 21B	PF00515	5.2e-05	Tetratricopeptide repeat		77	77	1	1.15373	1148	1148	1	19.5415	275.648	16.9377	551	551	1	8.96473	97.46	7.77021	68	68	1	0.961173	1151	1151.25	0.999786	15.7122	246.093	16.3469	441	442.089	0.997537	4.86795	49.0653	5.06459
AGAP000137	2024	X: 2108015-2110819 (-)	sucrose transport protein	none	none	none		65	65	1	1.93391	116	116	1	3.92086	5.48494	2.02743	39	39.2037	0.994804	1.26654	1.41053	0.654912	204	204.166	0.999188	5.73038	39	39.2027	0.994829	1.06241	28.86	0.1854	17	18.093	0.939588	0.395599	51.5067	0.0690354
AGAP000138	1667	X: 2120272-2139554 (+)	acetylcholine receptor protein alpha 1	PF02931	3e-75	Neurotransmitter-gated ion-channel ligand binding domain		72	72.2693	0.996273	2.61066	89	89.2973	0.99667	3.66468	1.48152	1.40374	50	50	1	1.96127	0.833221	0.751254	101	101.95	0.990681	3.47426	156	157.112	0.992924	5.16964	2.73463	1.48798	20	21.1029	0.947738	0.560223	18.1609	0.16125
AGAP000139	3485	X: 2144313-2149187 (+)	DNA polymerase subunit gamma 1, mitochondrial	PF00476	5e-73	DNA polymerase family A		104	104	1	1.79706	97	97	1	1.90416	0.140295	1.0596	99	99	1	1.85753	0.0791715	1.03365	30	30	1	0.489023	275	275	1	4.3283	48.4001	8.85091	299	299	1	3.79685	42.8193	7.76415
AGAP000141	7045	X: 2158828-2166394 (-)	zinc finger protein	none	none	none		2890	3094.85	0.933811	26.454	2792	3065.76	0.910705	29.7708	5.447	1.12538	2351	2629.9	0.89395	24.4097	2.61023	0.922722	753	817.083	0.921571	6.58864	4060	4310.95	0.941787	33.5645	319.596	5.0943	4142	4395.92	0.942238	27.6136	319.589	4.19109
AGAP000142	3491	X: 2170814-2177965 (+)	wd-repeat protein	PF00400	3.2e-07	WD domain, G-beta repeat		1358	1359.51	0.998886	23.4513	1767	1768.16	0.999343	34.6502	26.7272	1.47754	1519	1521.51	0.998348	28.499	6.75556	1.21524	525	525.642	0.998778	8.55364	1697	1697.59	0.999655	26.6728	133.673	3.1183	1945	1945.84	0.999567	24.6668	121.141	2.88378
AGAP000143	3141	X: 2180601-2185442 (-)	beta-mannosidase	PF02836	2.1e-05	Glycosyl hydrolases family 2, TIM barrel domain		2182	2182	1	41.833	481	481	1	10.4764	211.944	0.250434	126	126.06	0.999527	2.62429	319.943	0.0627325	237	237.217	0.999086	4.2903	123	123	1	2.14795	9.74425	0.500653	121	121	1	1.7048	16.7453	0.397361
AGAP000144	1133	X: 2190290-2193837 (-)	hypothetical protein AaeL_AAEL013864	PF03006	4.1e-40	Haemolysin-III related		177	177	1	9.40754	1121	1121	1	67.6876	194.643	7.19504	220	220	1	12.6969	2.52097	1.34965	143	143	1	7.16996	257	257	1	12.442	7.1215	1.7353	80	80	1	3.12475	8.92909	0.435811
AGAP000145	1440	X: 2217741-2226824 (-)	similar to Ubiquitin-conjugating enzyme E2-17 kDa (Ubiquitin-protein ligase)	PF00179	6e-53	Ubiquitin-conjugating enzyme		5525	5603.79	0.98594	234.343	4808	4907.9	0.979645	233.167	0.0968606	0.994982	5116	5200.37	0.983776	236.143	0.154423	1.00768	4429	4482.82	0.987994	176.848	4586	4688.19	0.978203	178.579	0.189459	1.00979	5177	5240.35	0.987912	161.047	5.37323	0.910652
AGAP000146	3293	X: 2310789-2318278 (+)	hypothetical protein AaeL_AAEL003604	none	none	none		474	531.95	0.891061	9.72773	1482	1671.24	0.886767	34.7201	169.21	3.56919	746	829.997	0.898799	16.4812	21.0971	1.69425	155	181.214	0.855343	3.12615	2794	3025.78	0.923399	50.4003	319.8	16.1222	567	635.188	0.892649	8.53622	37.2853	2.73059
AGAP000147	2202	X: 2331925-2333989 (-)	protein serine/threonine kinase, putative	PF00069	1.9e-19	Protein kinase domain		553	557.198	0.992465	15.2379	340	346.325	0.981736	10.7597	6.50054	0.706114	343	350.925	0.977417	10.4208	7.73433	0.683874	147	148.43	0.990363	3.82927	342	345.751	0.989151	8.61258	17.1459	2.24914	568	573.224	0.990886	11.5203	38.5039	3.00848
AGAP000149	4542	X: 2338747-2344382 (+)	GI24577	PF00412	5.3e-12	LIM domain		4211	5795.74	0.726568	76.8412	1746	2017.88	0.865265	30.3936	317.587	0.395538	4314	6139.5	0.702663	88.3873	13.6757	1.15026	1601	1698.57	0.94256	21.2445	2346	2446.23	0.959027	29.5418	25.0349	1.39056	2805	2897.6	0.968042	28.2323	20.239	1.32892
AGAP000150	661	X: 2405694-2406041 (-)	gSG6 salivary protein	none	none	none		3663	3812.95	0.960673	347.37	96	130.062	0.738108	13.4612	319.71	0.0387518	206	276.926	0.743881	27.3947	319.694	0.0788632	193	241.392	0.799529	20.7459	323	415.708	0.776988	34.4964	9.78664	1.66281	106	134.813	0.786275	9.02578	14.5545	0.435063
AGAP000151	644	X: 2455198-2455498 (-)	hypothetical salivary protein 15	none	none	none		1275	1386.52	0.919567	129.65	57	69.7016	0.817772	7.4044	282.593	0.0571107	81	100.754	0.80394	10.2301	266.36	0.0789055	40	49.5947	0.806538	4.37482	130	169.913	0.765098	14.472	14.9625	3.30802	34	40.7809	0.833725	2.80237	1.46099	0.640568
AGAP000152	566	X: 2456118-2456418 (-)	hypothetical salivary protein 15	none	none	none		99	102.491	0.965943	10.9044	2	2	1	0.241739	24.8594	0.0221689	3	3	1	0.346584	24.5186	0.0317839	6	6	1	0.602206	4	4	1	0.387642	0.265828	0.643703	5	5	1	0.390938	0.259461	0.649177
AGAP000153	5840	X: 2466316-2477593 (+)	cadherin	PF00028	6.9e-12	Cadherin domain		168	174.916	0.960462	1.80364	702	734.366	0.955927	8.60267	97.6383	4.76962	1651	1708.14	0.966551	19.1255	320.031	10.6038	156	160.331	0.97299	1.5596	349	355.686	0.981203	3.34073	16.0673	2.14204	1125	1222.03	0.920596	9.26031	149.264	5.93762
AGAP000154	1750	X: 2485071-2486814 (+)	4-coumarate-CoA ligase 1	PF00501	4.2e-76	AMP-binding enzyme		1081	1081	1	37.1981	0	0	0	0	296.414	0	7	7.01886	0.997313	0.26226	291.155	0.00705036	84	84.2302	0.997267	2.73426	9	9.01284	0.998575	0.282495	16.4854	0.103317	13	13.0122	0.999062	0.329054	17.5312	0.120345
AGAP000155	956	X: 2489228-2490404 (+)	hypothetical protein AaeL_AAEL002945	none	none	none		99	99	1	6.23605	120	120	1	8.58731	1.67538	1.37704	97	97	1	6.63464	0.174732	1.06392	46	46	1	2.73345	163	163	1	9.35227	14.9986	3.42142	193	193	1	8.93417	14.6822	3.26846
AGAP000156	956	X: 2734410-2735472 (-)	hypothetical protein AaeL_AAEL002946	none	none	none		60	62.3653	0.962074	3.92842	43	45.2008	0.951311	3.23461	0.475736	0.823387	41	42.8346	0.957171	2.92981	0.765885	0.745799	49	51.1681	0.957629	3.04055	53	54.6506	0.969797	3.13563	0.0723038	1.03127	30	31.1254	0.963844	1.44083	2.95329	0.473872
AGAP000158	1280	X: 2773938-2777011 (+)	phosphatidylserine receptor	PF02373	9e-26	JmjC domain		397	398.428	0.996417	18.7444	324	324.72	0.997784	17.3553	0.477976	0.925893	285	285	1	14.5592	2.89288	0.776723	162	162	1	7.18978	293	293.965	0.996716	12.5972	8.27992	1.7521	481	481	1	16.6299	21.8346	2.31299
AGAP000159	3046	X: 2783681-2816293 (+)	kinesin-like protein Klp10A	PF00225	2.3e-93	Kinesin motor domain		2835	3053.75	0.928366	60.3721	4215	4621.18	0.912105	103.79	121.621	1.71917	2203	2495.1	0.882932	53.5626	5.03543	0.887208	996	1113.5	0.894474	20.7669	4335	4795.94	0.903889	86.3638	319.535	4.15872	1086	1215.13	0.89373	17.6542	4.02915	0.850112
AGAP000160	848	X: 2807479-2809031 (-)	conserved hypothetical protein	PF06585	8.5e-12	Haemolymph juvenile hormone binding protein (JHBP)		4	4.01551	0.996138	0.285152	31	31.6281	0.980141	2.55159	6.65963	8.94818	39	39.7984	0.979939	3.06884	8.67104	10.7621	16	16.0692	0.995696	1.07648	10	10.2332	0.977213	0.661915	0.617434	0.614888	17	17.1003	0.994135	0.892406	0.219881	0.829004
AGAP000161	3176	X: 2822718-2830085 (-)	apl5 protein (spac144.06 protein)	PF01602	2.4e-138	Adaptin N terminal region		717	725.603	0.988143	13.7579	793	813.55	0.97474	17.5242	5.6467	1.27376	850	857.691	0.991032	17.6585	6.09568	1.28352	399	403.511	0.98882	7.21749	1368	1395.84	0.980058	24.1069	119.432	3.34007	1218	1229.28	0.990827	17.1287	56.7185	2.37322
AGAP000162	2063	X: 2832497-2836070 (-)	cysteine synthase	PF00291	6.6e-60	Pyridoxal-phosphate dependent enzyme		966	966	1	28.1975	54	54	1	1.79072	192.121	0.0635063	877	877	1	27.7974	0.117961	0.985811	453	453	1	12.4741	111	111	1	2.95129	52.0404	0.236593	4132	4132	1	88.6372	319.645	7.1057
AGAP000163	647	X: 2844075-2846331 (-)	microsomal glutathione s-transferase	PF01124	1.6e-23	MAPEG family		104	104	1	9.67969	536	536.361	0.999327	56.7135	83.0466	5.85902	413	414.25	0.996983	41.866	50.0041	4.32514	306	306	1	26.8675	482	482.85	0.998239	40.9351	8.23691	1.52359	421	421	1	28.796	0.431976	1.07178
AGAP000164	860	X: 2848251-2849270 (+)	similar to Zinc finger protein 135 (Zinc finger protein 61) (Zinc finger protein	none	none	none		21	21	1	1.47046	58	58	1	4.61385	5.64453	3.13769	28	28	1	2.12894	0.694788	1.44781	11	11	1	0.726616	46	46	1	2.93391	5.40422	4.03777	48	48	1	2.47	4.20633	3.39932
AGAP000165	689	X: 2849465-2850865 (-)	microsomal glutathione s-transferase	PF01124	2.3e-25	MAPEG family		1595	1595	1	139.404	2593	2594.64	0.999368	257.627	85.0394	1.84806	1917	1918.63	0.999152	182.085	14.5414	1.30617	1166	1166.36	0.999694	96.1663	2505	2509.15	0.998346	199.754	100.474	2.07717	6887	6887	1	442.35	319.4	4.59984
AGAP000166	803	X: 2853227-2855005 (-)	hypothetical protein AaeL_AAEL006826	PF05826	9.5e-38	Phospholipase A2		11	11	1	0.824916	9	9	1	0.766762	0	0.929503	51	51	1	4.15297	7.51815	5.03442	19	19	1	1.34415	62	62	1	4.2351	5.491	3.15076	71	71	1	3.91289	5.02436	2.91105
AGAP000167	2477	X: 2866506-2869443 (+)	lipid storage droplets surface binding protein 2 (lsd2)	PF03036	2.2e-31	Perilipin family		13831	15287.3	0.904739	371.652	6973	8075.98	0.863425	223.05	313.985	0.600158	13553	14987.7	0.904277	395.65	7.28051	1.06457	7831	8775.37	0.892384	201.257	3130	3849.14	0.813169	85.2363	319.205	0.42352	37985	39405.3	0.963956	704.018	318.623	3.4981
AGAP000168	1877	X: 2892774-2895064 (+)	frizzled-3	PF01534	4.6e-42	Frizzled/Smoothened family membrane region		55	55.291	0.994736	1.77387	35	35.452	0.98725	1.29214	0.853794	0.72843	30	30.9411	0.969586	1.07789	1.51496	0.607649	19	19	1	0.575042	45	46.1926	0.974183	1.34988	2.76827	2.34745	82	82.2452	0.997019	1.9391	6.7618	3.3721
AGAP000169	4058	X: 2897514-2902836 (-)	hypothetical protein AaeL_AAEL009460	PF00271	2.1e-18	Helicase conserved C-terminal domain		120	120.411	0.996583	1.78685	264	264.074	0.999718	4.45192	17.2102	2.49149	185	185.238	0.998716	2.98484	5.03012	1.67045	41	41.1876	0.995444	0.576588	295	295.098	0.999669	3.98879	46.0956	6.91792	263	263.33	0.998748	2.87172	29.115	4.98054
AGAP000170	964	X: 2905106-2905729 (-)	NADH-ubiquinone oxidoreductase	PF01058	2.1e-23	NADH ubiquinone oxidoreductase, 20 Kd subunit		6321	6387.49	0.98959	399.012	2364	2387.54	0.99014	169.437	309.313	0.424641	2902	2919.19	0.994113	198.011	230.496	0.496253	8355	8385.64	0.996346	494.162	3828	3853.01	0.993508	219.236	319.218	0.443652	3616	3650.15	0.990643	167.567	319.226	0.339093
AGAP000171	5603	X: 2912516-2922177 (+)	ubiquitin ligase E3 alpha	PF02617	3.9e-20	ATP-dependent Clp protease adaptor protein ClpS		1390	1393.95	0.997168	14.9816	1705	1709.66	0.997276	20.8748	19.493	1.39336	1632	1637.28	0.996775	19.1076	10.6188	1.2754	938	940.573	0.997264	9.53636	1550	1553.24	0.997916	15.2056	29.5955	1.59449	2922	2925.91	0.998664	23.1097	139.005	2.42333
AGAP000172	873	X: 2926570-2927378 (-)	methyltransferase	PF05175	9.5e-14	Methyltransferase small domain		207	432.743	0.478344	29.8503	225	1205.44	0.186655	94.4633	106.308	3.16457	223	468.052	0.476443	35.0577	1.78576	1.17445	160	298.659	0.535728	19.4344	347	667.713	0.519685	41.953	29.6367	2.1587	707	1047.06	0.675221	53.0779	60.7832	2.73113
AGAP000173	1440	X: 2938758-2941137 (+)	hypothetical protein AaeL_AAEL008025	PF10184	3.5e-33	Uncharacterized conserved protein (DUF2358)		775	777.746	0.99647	32.5243	617	617.432	0.9993	29.3333	1.272	0.901889	696	697.137	0.998369	31.6563	0.220034	0.973312	572	572.513	0.999105	22.5857	1337	1340.76	0.997197	51.0711	64.3918	2.26121	992	993.13	0.998862	30.521	8.08888	1.35134
AGAP000175	2377	X: 2944883-2950913 (+)	Stromal interaction molecule, putative	PF07647	4e-12	SAM domain (Sterile alpha motif)		1000	1004.52	0.995499	25.4485	1756	1759.33	0.99811	50.635	69.8581	1.9897	2063	2069.93	0.996652	56.9417	103.362	2.23753	558	558.648	0.998841	13.3512	2161	2165.63	0.997864	49.9737	209.212	3.74301	2042	2045.72	0.99818	38.0866	125.4	2.85267
AGAP000176	1028	X: 2965384-2966557 (-)	novel protein similar to IQ motif and WD repeats 1 (IQWD1)	none	none	none		51	51	1	2.98751	110	110.164	0.99851	7.3313	7.30102	2.45398	24	24.0905	0.996242	1.53235	2.1286	0.512919	9	9	1	0.497348	99	99	1	5.28238	19.041	10.6211	12	12.0225	0.998125	0.517557	0	1.04063
AGAP000177	743	X: 2980255-2980844 (+)	GK16351	PF00379	6.3e-13	Insect cuticle protein		2	2	1	0.162097	0	0	0	0	0.299271	0	1	1	1	0.0880065	0	0.542925	4	4	1	0.305831	0	0	0	0	1.23483	0	1	1	1	0.0595616	0.755587	0.194753
AGAP000178	4138	X: 2987173-2991824 (+)	U2 small nuclear ribonucleoprotein, putative	PF08920	4.2e-39	Splicing factor 3B subunit 1		1211	1211	1	17.6233	2213	2213	1	36.5868	96.711	2.07605	1574	1574	1	24.8724	18.8413	1.41134	872	872	1	11.9712	2790	2790	1	36.9829	216.458	3.08932	2626	2626	1	28.084	117.888	2.34596
AGAP000179	2361	X: 2993095-2995080 (-)	amidophosphoribosyltransferase	PF00310	1.4e-17	Glutamine amidotransferases class-II		2641	2747.47	0.961249	70.076	403	452.831	0.889957	13.1212	319.801	0.187242	591	649.828	0.909471	17.9973	267.588	0.256825	309	343.582	0.899347	8.26695	392	470.365	0.833395	10.9277	4.01083	1.32185	786	841.167	0.934416	15.7667	24.7987	1.9072
AGAP000180	1501	X: 3000246-3001769 (+)	purine biosynthesis protein 6, pur6	PF01259	2e-71	SAICAR synthetase		4046	4080.72	0.991491	163.715	619	626.402	0.988184	28.55	319.633	0.174388	803	820.006	0.979261	35.7224	319.616	0.218199	672	680.682	0.987246	25.7617	420	424.924	0.988413	15.5281	15.9194	0.602759	2744	2755.75	0.995734	81.2484	192.091	3.15384
AGAP000181	1711	X: 3004280-3005691 (+)	hypothetical protein AaeL_AAEL014248	PF06237	2e-37	Protein of unknown function (DUF1011)		173	182.576	0.947548	6.4258	40	42.518	0.940777	1.70003	17.4905	0.264563	74	79.4472	0.931436	3.03621	8.20569	0.472503	143	151.517	0.943787	5.03063	96	104.907	0.915095	3.36312	2.84607	0.668529	45	46.2468	0.97304	1.19615	20.236	0.237773
AGAP000182	1642	X: 3006724-3008351 (-)	serine protease, putative	PF00089	5.2e-15	Trypsin		459	459	1	16.8334	149	149.304	0.997964	6.22059	28.8603	0.369539	372	373.055	0.997172	14.8561	1.11481	0.882537	462	462	1	15.9838	44	44	1	1.46983	91.7256	0.0919575	1092	1092	1	29.431	29.2681	1.8413
AGAP000183	787	X: 3009430-3010400 (+)	hypothetical protein AaeL_AAEL005789	none	none	none		74	74	1	5.66226	23	23	1	1.99934	5.4756	0.353099	85	85	1	7.06233	0.751235	1.24726	149	149	1	10.7553	3	3	1	0.20909	41.0911	0.0194406	236	236	1	13.2706	1.34485	1.23387
AGAP000184	2763	X: 3012930-3021325 (+)	malic enzyme	PF03949	3.6e-91	Malic enzyme, NAD binding domain		4349	4493.62	0.967817	97.9373	9037	9245.39	0.977461	228.917	319.168	2.33738	8269	8479.89	0.975131	200.684	319.193	2.04911	7148	7259.82	0.984597	149.264	7702	7934.94	0.970643	157.525	3.03031	1.05534	21578	21863.9	0.986926	350.188	318.842	2.3461
AGAP000185	2129	X: 3032330-3041573 (-)	adenosine deaminase acting on RNA (adar)-2	PF02137	1.1e-107	Adenosine-deaminase (editase) domain		502	502.671	0.998665	14.2181	489	489	1	15.7133	0.923939	1.10516	355	355.513	0.998556	10.919	3.83118	0.767965	78	78.1547	0.998021	2.0854	985	986.195	0.998788	25.4082	193.576	12.1838	196	197.233	0.993749	4.09976	6.71861	1.96593
AGAP000186	647	X: 3059627-3060339 (-)	conserved hypothetical protein	none	none	none		5	11.6404	0.429539	1.08342	0	0	0	0	3.20548	0	2	5.45895	0.366371	0.551707	0.82619	0.509227	4	11.0238	0.362852	0.967914	3	8.92963	0.33596	0.757036	0.181143	0.782131	2	5.09046	0.392891	0.348183	1.12906	0.359725
AGAP000187	2861	X: 3062205-3067403 (+)	kinesin-associated protein, putative	PF05804	0	Kinesin-associated protein (KAP)		1218	1218	1	25.6367	2509	2509	1	59.9952	139.585	2.34021	2024	2024	1	46.259	60.8164	1.80441	1040	1040	1	20.6503	3625	3625.72	0.9998	69.5127	311.609	3.36618	1348	1348	1	20.851	0.0857298	1.00972
AGAP000188	1395	X: 3076390-3080156 (+)	uridine phosphorylase	PF01048	2.9e-31	Phosphorylase superfamily		1028	1030.96	0.99713	44.5041	1394	1395.53	0.998902	68.4383	25.3175	1.5378	872	873.161	0.99867	40.9283	1.15482	0.919652	955	961.555	0.993183	39.1571	940	940.952	0.998988	36.9982	0.66585	0.944866	531	531.112	0.999789	16.8487	57.0004	0.430285
AGAP000189	6080	X: 3085239-3090293 (+)	hypothetical protein AaeL_AAEL010857	PF07524	7e-19	Bromodomain associated		1336	1338.78	0.997925	13.2598	1221	1223.4	0.99804	13.7657	0.452981	1.03815	1179	1182.66	0.996906	12.7192	0.522463	0.95923	612	612.105	0.999828	5.71917	1724	1727.37	0.99805	15.5836	113.3	2.7248	3825	3830.52	0.99856	27.881	319.659	4.87501
AGAP000190	1481	X: 3120259-3158051 (+)	homeobox protein	PF00046	4.9e-22	Homeobox domain		190	198.625	0.956578	8.07627	33	37.1343	0.888667	1.71535	23.1796	0.212394	23	23.8964	0.962489	1.05507	31.7486	0.130638	35	36.2089	0.966614	1.3889	8	8.77167	0.912027	0.324874	4.48229	0.233907	63	66.5133	0.947179	1.9875	1.12947	1.43099
AGAP000191	1214	X: 3166681-3168140 (-)	conserved hypothetical protein	none	none	none		14	14	1	0.694451	0	0	0	0	3.77166	0	3	3.00064	0.999787	0.161621	1.85494	0.232732	17	17	1	0.795501	0	0	0	0	5.24804	0	2	2	1	0.0729065	4.18859	0.0916485
AGAP000192	1478	X: 3174285-3178594 (+)	cytochrome P450	PF00067	1.3e-43	Cytochrome P450		1	1.19278	0.83838	0.0485979	1	1.21586	0.822465	0.0562784	0	1.15804	4	5.31089	0.753169	0.234962	0.954079	4.83482	3	3.60408	0.832389	0.138526	2	2.58916	0.77245	0.0960888	0.141447	0.693652	1	1.84072	0.543265	0.0551149	0.382375	0.397867
AGAP000193	1646	X: 3181145-3184530 (+)	cytochrome P450	PF00067	2e-107	Cytochrome P450		1	1.02331	0.97722	0.0374378	0	0	0	0	0	0	16	16.9713	0.942766	0.674202	4.35004	18.0086	1	1.13374	0.882034	0.0391287	0	0	0	0	0.308708	0	12	16.9392	0.708415	0.455426	3.2454	11.6392
AGAP000194	1664	X: 3190903-3200783 (+)	cytochrome P450	PF00067	1.2e-120	Cytochrome P450		29	37.2306	0.778929	1.34735	52	65.8213	0.790018	2.70612	3.30071	2.00848	140	193.309	0.724231	7.59629	28.9421	5.63795	15	21.3029	0.704131	0.727269	51	67.5459	0.755042	2.22655	5.9577	3.06152	84	156.659	0.536195	4.16637	19.5314	5.72879
AGAP000195	3863	X: 3202676-3209237 (-)	specifically Rac-associated protein, putative	PF05994	0	Cytoplasmic Fragile-X interacting family		643	643.613	0.999048	10.033	945	945.543	0.999426	16.7452	23.3868	1.66901	1004	1004.92	0.999086	17.0102	25.4457	1.69543	548	548.619	0.998872	8.06782	1213	1213	1	17.2236	51.9536	2.13485	1491	1491	1	17.0808	55.0758	2.11715
AGAP000196	2141	X: 3211890-3214319 (+)	zinc finger and SCAN domain-containing protein 5	none	none	none		56	56	1	1.57508	68	68.7484	0.989114	2.19674	1.13888	1.39468	73	73.1937	0.997354	2.23543	1.2792	1.41925	36	36	1	0.955205	144	145.224	0.99157	3.72057	15.3281	3.89505	149	149	1	3.07981	11.2641	3.22424
AGAP000198	10841	X: 3235428-3258334 (+)	brain chitinase and chia	PF00704	2.7e-108	Glycosyl hydrolases family 18		177	181.845	0.973356	1.0101	478	490.659	0.974199	3.09631	42.1936	3.06535	1473	1505.04	0.978713	9.07783	282.814	8.98706	183	186.827	0.979514	0.978998	608	628.797	0.966926	3.18147	52.7642	3.24972	1389	1418.36	0.979299	5.78991	172.27	5.91412
AGAP000199	2237	X: 3260150-3264030 (-)	hypothetical protein AaeL_AAEL003651	PF08371	2.3e-61	Phospholipase D/viral envelope		518	518.392	0.999244	13.9548	962	963.599	0.998341	29.4689	44.4721	2.11174	793	794.283	0.998385	23.2174	19.0878	1.66376	386	386.333	0.999139	9.81083	1426	1426.67	0.99953	34.982	131.515	3.56565	1140	1142.62	0.997708	22.6042	50.3551	2.304
AGAP000200	1622	X: 3266605-3275243 (-)	hypothetical protein AaeL_AAEL013887	PF00400	5.1e-08	WD domain, G-beta repeat		47	47	1	1.74494	132	132.287	0.997829	5.57957	12.5036	3.19757	151	151	1	6.08737	15.3092	3.48858	22	22	1	0.770517	116	116	1	3.92279	15.1903	5.09111	132	132	1	3.60145	14.2516	4.67407
AGAP000201	839	X: 3279676-3280497 (-)	proteasome (prosome, macropain) 26S subunit, non-ATPase, 9	PF00595	1.2e-08	PDZ domain (Also known as DHR or GLGF)		328	332.048	0.98781	23.8326	316	321.118	0.984062	26.184	0.62062	1.09866	325	327.869	0.991251	25.553	0.431132	1.07219	197	199.511	0.987414	13.5088	226	233.707	0.967023	15.2791	0.673382	1.13105	527	537.94	0.979664	28.3744	19.976	2.10044
AGAP000202	324	X: 3335583-3335858 (+)	hypothetical protein AaeL_AAEL013889	PF02205	4.2e-05	WH2 motif		225	228.245	0.985782	42.4218	197	201.196	0.979144	42.4823	0	1.00143	190	194.309	0.977823	39.215	0.360662	0.924407	73	81.1473	0.899599	14.2279	237	244.519	0.969248	41.3957	18.3967	2.90947	311	318.165	0.977479	43.4573	22.109	3.05437
AGAP000203	2876	X: 3364642-3371951 (-)	5PtaseI, isoform F	PF03372	3.3e-23	Endonuclease/Exonuclease/phosphatase family		533	556.688	0.957449	11.6562	660	690.277	0.956137	16.4198	8.70798	1.40868	507	526.255	0.963411	11.965	0.1594	1.02649	469	483.131	0.970751	9.54303	643	663.709	0.968798	12.6583	5.7129	1.32644	363	375.934	0.965595	5.78465	12.5162	0.606165
AGAP000204	928	X: 3375926-3376759 (+)	hypothetical protein AaeL_AAEL005287	none	none	none		25	25	1	1.62228	13	13	1	0.958361	0.843154	0.590749	16	16	1	1.12739	0.558003	0.694942	41	41	1	2.50984	7	7	1	0.413749	6.57807	0.164851	14	14	1	0.667628	5.36012	0.266004
AGAP000205	6877	X: 3395897-3424545 (+)	ubiquitin specific proteinase	PF00443	8e-16	Ubiquitin carboxyl-terminal hydrolase		565	642.725	0.87907	5.62806	950	1110.78	0.855254	11.05	43.1108	1.96338	1338	1543.07	0.8671	14.6721	101.114	2.60696	202	225.905	0.894181	1.86611	1370	1546.15	0.886073	12.3322	231.079	6.60851	1378	1507.73	0.913957	9.7024	168.226	5.19926
AGAP000206	795	X: 3427239-3427538 (+)	hypothetical protein mh0510	none	none	none		500	632.97	0.789927	47.9456	508	619.621	0.819857	53.3203	1.20966	1.1121	841	1056.17	0.796273	86.8702	32.5459	1.81185	1029	1411.1	0.729221	100.832	1806	2193.84	0.823214	151.365	32.6271	1.50116	697	916.276	0.760688	51.0052	59.0398	0.505843
AGAP000207	1485	X: 3430209-3452324 (-)	leucine rich repeat (in flii) interacting protein	PF09738	4.4e-99	Double stranded RNA binding protein (DUF2051)		905	907.029	0.997763	36.7813	698	699.921	0.997255	32.2445	2.03059	0.876655	798	798.578	0.999276	35.1637	0.431646	0.956021	246	246.207	0.999158	9.41857	706	708.344	0.99669	26.1641	48.3549	2.77793	446	447.982	0.995575	13.3502	5.05996	1.41743
AGAP000208	640	X: 3456127-3458724 (-)	hypothetical protein EAT1b_0031	none	none	none		155	155	1	14.5843	100	100	1	10.6894	1.77105	0.732939	149	149.289	0.998065	15.2529	0.136226	1.04584	98	98.1167	0.998811	8.7091	122	122.075	0.999384	10.4625	0.74937	1.20133	114	114.167	0.998533	7.89437	0.310448	0.906451
AGAP000209	3206	X: 3463792-3475668 (+)	Glutamate receptor binding protein	PF00595	1e-12	PDZ domain (Also known as DHR or GLGF)		232	234.919	0.987575	4.41252	111	113.359	0.979187	2.41895	7.18976	0.548201	143	144.661	0.988516	2.95048	3.85609	0.668661	148	148.586	0.996053	2.63285	96	96.9639	0.990059	1.65895	3.46608	0.630097	50	50.8192	0.98388	0.701486	17.7555	0.266436
AGAP000210	1971	X: 3477214-3479109 (+)	pancreatic triacylglycerol lipase	PF00151	7.9e-77	Lipase		1050	1051.39	0.99868	32.1225	483	483	1	16.7646	33.504	0.521896	282	282.396	0.998597	9.36862	90.4261	0.291653	1451	1451	1	41.8207	229	229	1	6.37289	225.824	0.152386	1030	1031.02	0.999006	23.1493	47.8791	0.553537
AGAP000211	1941	X: 3480557-3482502 (+)	pancreatic triacylglycerol lipase	PF00151	1.4e-76	Lipase		1934	1936.59	0.99866	60.0822	162	162	1	5.70983	319.984	0.0950336	399	399.569	0.998576	13.4608	213.617	0.22404	770	770	1	22.5359	15	15	1	0.42389	210.823	0.0188095	5801	5806.86	0.998991	132.395	319.488	5.87485
AGAP000213	1054	X: 3485522-3486679 (+)	hypothetical protein AaeL_AAEL005443	PF07525	6.5e-09	SOCS box		47	47	1	2.68528	39	39	1	2.53138	0.0812553	0.942688	12	12	1	0.744465	4.72166	0.277239	88	88.1618	0.998164	4.75172	3	3.0001	0.999966	0.156129	22.7227	0.0328574	3	3	1	0.125961	27.2145	0.0265085
AGAP000214	2264	X: 3484493-3493483 (-)	guanylate cyclase beta 1 subunit	PF07701	1.2e-65	Heme NO binding associated		147	148.449	0.990236	3.94852	405	413.601	0.979205	12.4979	37.45	3.16521	163	164.952	0.988165	4.76415	0.996716	1.20657	224	225.149	0.994895	5.64943	92	94.9749	0.968677	2.30102	13.7269	0.407301	53	54.982	0.963951	1.07473	35.0874	0.190237
AGAP000215	1376	X: 3572299-3581714 (+)	homeobox protein otx	PF00046	4.5e-18	Homeobox domain		61	62.1014	0.982264	2.71779	53	55.2175	0.959841	2.74531	0	1.01013	15	15.5724	0.963242	0.740016	6.19187	0.272286	48	48	1	1.98168	12	12.2817	0.977061	0.489585	5.80504	0.247056	6	6.11527	0.981151	0.196676	11.1664	0.0992471
AGAP000216	1580	X: 3612278-3613944 (+)	hypothetical protein AaeL_AAEL003992	PF01753	9.6e-09	MYND finger		1	1.00829	0.991777	0.0384292	2	2	1	0.0865977	0.219876	2.25343	6	6	1	0.248312	1.21875	6.46154	17	17	1	0.611227	0	0	0	0	5.24804	0	0	0	0	0	6.09679	0
AGAP000217	2570	X: 3631408-3638938 (-)	nephrin	PF08205	1.5e-17	CD80-like C2-set immunoglobulin domain		119	126.548	0.940353	2.96521	480	499.849	0.96029	13.3057	63.537	4.48727	133	137.723	0.965704	3.50411	0.706428	1.18174	47	50.4458	0.931693	1.11507	99	105.155	0.941465	2.24432	4.59335	2.01272	44	52.5804	0.836814	0.90541	0.42995	0.811976
AGAP000218	2654	X: 4002087-4006005 (+)	nephrin	PF08205	7.3e-18	CD80-like C2-set immunoglobulin domain		307	327.893	0.93628	7.43985	441	476.999	0.92453	12.2956	11.7842	1.65267	520	536.717	0.968853	13.2236	16.0706	1.7774	87	88.3985	0.98418	1.89214	296	314.496	0.94119	6.49982	28.5121	3.43517	344	363.338	0.946777	6.0585	26.5811	3.20193
AGAP000219	1622	X: 4082194-4088106 (+)	conserved hypothetical protein	PF03148	4.6e-140	Tektin family		29	29	1	1.07666	1422	1422	1	59.9767	320.145	55.7063	12	12	1	0.483765	1.73145	0.44932	341	341	1	11.943	43510	43511.5	0.999965	1471.43	318.664	123.204	1126	1126	1	30.7215	59.7805	2.57234
AGAP000220	2230	X: 4089729-4094062 (-)	xylulose kinase	PF02782	1.9e-21	FGGY family of carbohydrate kinases, C-terminal domain		904	904	1	24.4116	656	656.661	0.998994	20.1451	3.71887	0.825227	767	767.38	0.999505	22.5014	1.01764	0.92175	886	886.661	0.999254	22.5872	1013	1013.89	0.99912	24.9387	1.48285	1.10411	5471	5472.8	0.999671	108.607	319.503	4.80834
AGAP000222	15180	X: 4133151-4161562 (+)	hypothetical protein AaeL_AAEL006897	PF12130	1.1e-25	Protein of unknown function (DUF3585)		2399	2457.39	0.976241	9.74841	1847	1887.39	0.978599	8.50597	5.07816	0.872549	2080	2139.96	0.971981	9.21801	1.21551	0.945591	850	881.916	0.96381	3.3004	1796	1843.78	0.974087	6.6623	69.5018	2.01863	1952	2028.97	0.962066	5.91504	49.662	1.79222
AGAP000223	3041	X: 4169712-4176611 (-)	hypothetical protein AaeL_AAEL003036	PF09431	8.3e-41	Protein of unknown function (DUF2013)		364	369.793	0.984333	7.32277	455	459.595	0.990002	10.3393	6.12843	1.41194	372	379.252	0.980878	8.15484	0.813032	1.11363	269	269.802	0.997028	5.0401	555	561.439	0.988531	10.1268	21.3787	2.00925	299	300.737	0.994223	4.37649	1.00025	0.868334
AGAP000225	2153	X: 4180964-4238447 (-)	netrin	PF00055	2.8e-42	Laminin N-terminal (Domain VI)		19	19.3452	0.982156	0.54108	9	9.17478	0.98095	0.291531	0.876985	0.538795	4	4.13393	0.967601	0.125552	2.51088	0.23204	24	25.817	0.929619	0.681197	0	0	0	0	8.02642	0	4	4	1	0.0822187	5.65366	0.120697
AGAP000228	2000	X: 4270081-4327087 (-)	netrin	PF00055	1.6e-42	Laminin N-terminal (Domain VI)		238	245.024	0.971333	7.37753	757	782.805	0.967036	26.7767	81.3468	3.62949	135	141.118	0.956647	4.61377	5.16608	0.625381	196	206.183	0.950612	5.85644	233	241.125	0.966302	6.61303	0.694937	1.12919	154	156.173	0.986085	3.45566	6.24365	0.590062
AGAP000232	3848	X: 4345318-4352646 (-)	regulator of g protein signaling	PF00615	2.4e-33	Regulator of G protein signaling domain		148	148.782	0.994744	2.32835	682	683.164	0.998297	12.1457	97.4407	5.21644	240	242.716	0.988809	4.12446	7.5316	1.77141	117	117.762	0.993529	1.73852	1246	1254.08	0.993553	17.8764	230.908	10.2825	73	73.2974	0.995942	0.842963	6.10105	0.484874
AGAP000233	3002	X: 4379330-4384049 (-)	CG7058	PF00651	1.2e-11	BTB/POZ domain		181	187.184	0.966962	3.75484	665	672.129	0.989394	15.3171	78.4176	4.07929	210	222.666	0.943115	4.85007	1.99651	1.29168	150	153.007	0.980345	2.89542	415	428.196	0.969183	7.82382	28.383	2.70214	100	103.327	0.967802	1.5232	6.42514	0.526072
AGAP000234	2428	X: 4388978-4406935 (-)	serine/threonine-protein kinase	PF00069	6.6e-53	Protein kinase domain		695	706.34	0.983945	17.5185	1176	1187.33	0.990461	33.4545	42.9994	1.90967	866	874.931	0.989793	23.5629	8.37368	1.34503	328	336.126	0.975824	7.86437	761	766.614	0.992677	17.3187	35.4416	2.20217	927	937.959	0.988316	17.0958	37.0448	2.17383
AGAP000235	2408	X: 4425246-4428424 (+)	thymosin 1	PF01290	1.1e-14	Thymosin beta-4 family		4541	4918.32	0.923283	122.996	1442	1660.42	0.868453	47.1733	283.536	0.383535	3300	3655.62	0.902721	99.2677	22.1448	0.807081	3663	3967.22	0.923317	93.5923	4007	4594.15	0.872196	104.649	6.6005	1.11814	4365	4598.99	0.949121	84.5203	5.57143	0.903069
AGAP000236	4288	X: 4453554-4458677 (+)	camp-specific 3,5-cyclic phosphodiesterase	PF00233	1.1e-100	3\5\-cyclic nucleotide phosphodiesterase		902	977.982	0.922307	13.7344	2719	2847.87	0.954749	45.4359	263.992	3.30818	3359	3509.39	0.957145	53.5157	319.654	3.89647	571	604.401	0.944737	8.00721	5344	5514.02	0.969166	70.5344	319.52	8.80886	1670	1740.65	0.959411	17.9644	72.4273	2.24353
AGAP000237	941	X: 4469805-4475405 (-)	cyclic-AMP response element binding protein	PF00170	2.3e-20	bZIP transcription factor		420	426.341	0.985126	27.2835	738	765.358	0.964254	55.6428	32.7506	2.03943	769	795.882	0.966224	55.3048	32.9058	2.02704	162	165.455	0.979116	9.98853	497	507.824	0.978686	29.6013	38.3513	2.96353	550	563.435	0.976155	26.4978	31.8524	2.65282
AGAP000238	1664	X: 4494383-4496105 (-)	conserved hypothetical protein	PF03045	3.6e-24	DAN domain		2146	2148.43	0.998871	77.7499	5567	5567.12	0.999979	228.882	319.419	2.94382	11768	11768.9	0.99992	462.474	319.163	5.94823	1373	1373	1	46.8735	3240	3241.94	0.999401	106.866	156.715	2.27988	25330	25332.8	0.999889	673.728	318.88	14.3733
AGAP000239	1508	X: 4504112-4505751 (-)	allantoinase	PF01979	6.3e-19	Amidohydrolase family		13	13	1	0.519128	9	9	1	0.408296	0.172838	0.786504	7	7	1	0.303529	0.566579	0.58469	17	17	1	0.64041	9	9	1	0.327362	0.931874	0.511176	354	354	1	10.3886	65.5043	16.2218
AGAP000240	1508	X: 4508053-4509430 (+)	serine protease htra2	PF00089	2.4e-13	Trypsin		274	278.492	0.983869	11.121	312	318.185	0.980563	14.4348	2.80837	1.29798	371	383.275	0.967973	16.6193	6.5054	1.49441	226	237.789	0.950423	8.95779	390	401.663	0.970963	14.6099	8.80473	1.63097	651	664.882	0.979121	19.5118	26.5413	2.17819
AGAP000241	2045	X: 4510670-4519174 (-)	hypothetical protein AaeL_AAEL006364	PF01869	4e-28	BadF/BadG/BcrA/BcrD ATPase family		2575	2589.7	0.994324	76.2586	956	969.254	0.986325	32.4249	125.974	0.425197	2000	2015.96	0.992086	64.4601	7.83509	0.845283	1571	1576.81	0.996318	43.8022	1735	1756.59	0.987708	47.1156	1.44236	1.07564	2934	2946.57	0.995735	63.7643	33.6664	1.45573
AGAP000242	899	X: 4522058-4522934 (+)	conserved hypothetical protein	PF03908	1.7e-22	Sec20		185	187.663	0.985808	12.5705	117	117.891	0.992441	8.97129	2.38548	0.713678	157	158.391	0.991219	11.5206	0.377011	0.916479	76	76.6712	0.991246	4.84488	132	132.291	0.997804	8.07154	3.40029	1.66599	243	243.605	0.997516	11.9917	12.7184	2.47513
AGAP000243	2379	X: 4524503-4528482 (-)	rhophilin	PF03097	2.2e-117	BRO1-like domain		827	867.63	0.953172	21.962	750	768.086	0.976453	22.0876	0.0355772	1.00572	1176	1215.48	0.967517	33.4086	20.6156	1.5212	245	260.208	0.941555	6.2135	2832	2883.04	0.982298	66.4727	319.809	10.6981	1056	1090.66	0.968218	20.2886	80.0252	3.26525
AGAP000244	1301	X: 4551074-4552449 (+)	hypothetical protein	PF00498	0.00012	FHA domain		4	4	1	0.185146	10	10	1	0.525843	0.979469	2.84015	17	17	1	0.854428	2.46763	4.61489	7	7	1	0.305655	11	11	1	0.46377	0.317033	1.5173	4	4	1	0.136062	0.639496	0.445149
AGAP000245	1008	X: 4561819-4562630 (-)	hypothetical protein AaeL_AAEL012215	none	none	none		305	308.366	0.989083	18.4221	1394	1402.55	0.993907	95.1897	197.975	5.16715	1187	1195.25	0.993095	77.536	139.081	4.20886	199	199.981	0.995094	11.2704	1367	1399.44	0.976816	76.1522	211.965	6.75683	685	688.801	0.994481	30.2405	39.2701	2.68318
AGAP000246	1295	X: 4567668-4569131 (+)	hypothetical protein AaeL_AAEL012303	PF10234	2.4e-98	Clusterin-associated protein-1		454	454	1	21.1115	1011	1011	1	53.4091	65.0227	2.52986	433	433	1	21.8636	0.211549	1.03563	79	79.0665	0.999159	3.46843	933	933.203	0.999783	39.527	178.924	11.3962	218	218	1	7.44975	8.93151	2.14787
AGAP000247	2012	X: 4570347-4577495 (-)	hypothetical protein AaeL_AAEL012301	PF04103	6.3e-11	CD20-like family		135	135.224	0.998341	4.04725	163	163.41	0.99749	5.55629	2.12605	1.37286	157	157	1	5.10241	1.33131	1.26071	54	54	1	1.52467	286	286.013	0.999954	7.79732	37.0232	5.1141	226	226	1	4.9709	17.1725	3.26031
AGAP000248	1802	X: 4572839-4574704 (+)	protein phosphatase 2c	PF00481	5.1e-11	Protein phosphatase 2C		507	516.912	0.980824	17.2741	998	1018.77	0.979615	38.6771	52.7052	2.23902	623	642.439	0.969742	23.3121	6.38812	1.34954	102	103.429	0.986186	3.2606	1007	1022.91	0.984446	31.1365	183.588	9.54932	753	768.627	0.979669	18.8762	92.9892	5.78918
AGAP000249	1906	X: 4593161-4595917 (-)	endo beta n-acetylglucosaminidase	PF03644	2.8e-89	Glycosyl hydrolase family 85		569	569	1	17.9772	403	403	1	14.4649	3.08382	0.804625	2695	2695	1	92.457	319.793	5.14301	374	374	1	11.147	562	562	1	16.1734	7.68177	1.45092	2435	2435	1	56.5368	266.173	5.07193
AGAP000250	1483	X: 4598361-4599584 (+)	hypothetical protein AaeL_AAEL002934	none	none	none		287	287	1	11.654	623	623	1	28.7396	38.848	2.46607	520	520	1	22.928	20.3342	1.96739	293	293	1	11.2237	510	510	1	18.8632	12.2212	1.68066	518	518	1	15.4576	4.95855	1.37723
AGAP000251	2577	X: 4601136-4604212 (-)	hypothetical protein AaeL_AAEL002944	PF09794	5.7e-140	Transport protein Avl9		348	373.756	0.93109	8.73385	394	427.255	0.922166	11.3424	3.58338	1.29867	513	576.645	0.889629	14.6318	14.4222	1.6753	361	417.433	0.86481	9.20201	793	890.901	0.89011	18.9628	35.8085	2.06072	820	877.515	0.934457	15.0694	16.8063	1.63762
AGAP000252	2875	X: 4607157-4609601 (+)	oligopeptidase	PF01432	1.9e-108	Peptidase family M3		2232	2330.07	0.957912	48.8049	1434	1475.11	0.972129	35.1011	22.7996	0.719213	1382	1434.16	0.963632	32.6184	33.2916	0.668343	1469	1570.4	0.93543	31.0301	3320	3399.97	0.976479	64.8671	137.627	2.09046	4259	4389.45	0.97028	67.5659	170.215	2.17743
AGAP000253	1339	X: 4610206-4611233 (-)	mitochondrial carrier protein	PF00153	6.6e-18	Mitochondrial carrier protein		219	223.952	0.977889	10.0718	297	301.087	0.986426	15.3831	5.84981	1.52734	235	244.012	0.963067	11.9161	1.14718	1.18312	282	308.425	0.914322	13.0852	319	329.969	0.966757	13.517	0.15972	1.033	115	123.385	0.932045	4.07789	30.2579	0.311641
AGAP000254	1838	X: 4773428-4792432 (+)	voltage-gated potassium channel	PF00520	1.1e-34	Ion transport protein		394	401.208	0.982034	13.1449	605	609.501	0.992616	22.6862	17.0699	1.72586	517	522.157	0.990124	18.5763	6.74039	1.41319	489	493.519	0.990843	15.2535	1076	1090.13	0.987041	32.5326	46.6532	2.1328	140	142.784	0.980504	3.43786	66.8639	0.225382
AGAP000255	3612	X: 4818589-4862785 (-)	conserved hypothetical protein	PF00625	5.1e-64	Guanylate kinase		2548	2633.63	0.967486	43.9076	2976	3077.45	0.967034	58.2877	25.8913	1.32751	2644	2732.15	0.967736	49.4607	4.85759	1.12647	1615	1657.67	0.974257	26.0712	4297	4420.62	0.972035	67.131	263.865	2.57491	4663	4747.26	0.982251	58.1634	192.997	2.23094
AGAP000258	1424	X: 4908861-4910385 (-)	conserved hypothetical protein	PF01762	2.2e-44	Galactosyltransferase		411	535.883	0.766959	22.6617	474	508.115	0.93286	24.411	0.622089	1.07719	465	522.571	0.889831	23.996	0.448145	1.05888	284	379.415	0.748521	15.1361	876	897.144	0.976432	34.5573	44.2463	2.2831	766	780.347	0.981615	24.2512	13.8614	1.60221
AGAP000260	485	X: 4916295-4917649 (+)	hypothetical protein AaeL_AAEL004060	PF04627	6.3e-26	Mitochondrial ATP synthase epsilon chain		4600	4713.2	0.975981	585.204	1080	1192.26	0.905845	168.175	319.535	0.287378	2284	2436.75	0.937313	328.529	123.447	0.561392	1473	1607.18	0.916513	188.249	1492	1599.51	0.932787	180.897	0.574958	0.960945	1593	1665.75	0.956328	151.992	8.97421	0.807399
AGAP000261	1765	X: 4919664-4921419 (+)	conserved hypothetical protein	PF00226	3e-17	DnaJ domain		1087	1089	0.998166	37.1548	804	804.382	0.999525	31.1782	3.8028	0.839143	952	953.68	0.998239	35.3315	0.571261	0.950927	246	246	1	7.91774	818	818	1	25.4212	67.3844	3.21066	1481	1482.19	0.9992	37.1632	153.138	4.69366
AGAP000262	2789	X: 4925268-4930616 (+)	GL23481	PF00462	1e-14	Glutaredoxin		35	40.5304	0.86355	0.875114	49	55.7519	0.878894	1.36755	1.48471	1.56271	34	40.1959	0.845857	0.942404	0.0837614	1.07689	17	18.0739	0.940582	0.368141	63	67.9745	0.926818	1.33686	6.98181	3.63138	29	31.8817	0.909611	0.505881	0.496438	1.37415
AGAP000264	3855	X: 4944837-4952457 (+)	hypothetical protein AaeL_AAEL003812	none	none	none		2504	2771.27	0.903558	43.2899	2427	2679.19	0.905869	47.5459	3.24799	1.09831	3450	3827.4	0.901396	64.9206	59.4177	1.49967	1053	1194.79	0.881326	17.6067	5214	5943.86	0.877208	84.5729	319.453	4.80345	7620	7990.19	0.953669	91.725	319.343	5.20966
AGAP000266	1022	X: 4953414-4954737 (-)	IP21342p	PF03067	7.7e-25	Chitin binding domain		23	25.6142	0.897938	1.50926	21	22.7644	0.922495	1.52384	0	1.00966	7	7.45959	0.938389	0.477274	2.60097	0.31623	7	8.06223	0.868246	0.448141	27	28.7817	0.938095	1.54473	3.09512	3.44697	11	11.7393	0.937024	0.50833	0.0840754	1.13431
AGAP000267	1421	X: 4956300-4957413 (+)	hypothetical protein AaeL_AAEL005282	none	none	none		466	498.163	0.935438	21.111	619	632.66	0.978408	30.4586	9.11977	1.44278	241	251.849	0.956923	11.5891	14.5965	0.54896	343	363.019	0.944853	14.5126	591	620.624	0.952267	23.9564	13.9317	1.65073	142	147.881	0.960229	4.60547	34.6185	0.317343
AGAP000268	836	X: 4962167-4963111 (-)	hypothetical protein AaeL_AAEL003803	none	none	none		61	61	1	4.39396	39	39	1	3.19148	0.877093	0.726333	632	632	1	49.4327	130.588	11.2501	70	70	1	4.75666	46	46	1	3.01814	1.80039	0.634508	487	487	1	25.7797	56.4247	5.41971
AGAP000269	2044	X: 4978232-4981231 (-)	ubiquitin-specific protease	PF00443	1.7e-39	Ubiquitin carboxyl-terminal hydrolase		401	476.8	0.841024	14.0471	929	1060.32	0.876154	35.4885	68.0163	2.52639	496	582.999	0.850774	18.6505	5.34649	1.32771	227	248.958	0.911799	6.91921	891	1047.31	0.850751	28.1049	110.035	4.06187	1053	1143.86	0.92057	24.7654	92.6077	3.57922
AGAP000270	1751	X: 4983591-4984862 (+)	hypothetical protein AaeL_AAEL012235	PF07767	2.5e-84	Nop53 (60S ribosomal biogenesis)		1737	1750.47	0.992303	60.2008	613	616.448	0.994406	24.0849	94.9754	0.400076	701	704.378	0.995204	26.3041	83.4957	0.436939	383	385.667	0.993084	12.5123	838	841.006	0.996426	26.3451	35.2612	2.10554	1486	1496.26	0.993144	37.816	99.2819	3.02231
AGAP000271	3553	X: 4987361-4991997 (+)	Exportin, putative	PF03810	3.9e-05	Importin-beta N-terminal domain		306	309.865	0.987527	5.25182	613	615.482	0.995968	11.851	32.5511	2.25655	382	385.695	0.990419	7.09828	4.10976	1.35158	129	133.475	0.966472	2.13411	452	455.636	0.99202	7.03412	39.2639	3.29604	578	584.169	0.989439	7.27609	45.5073	3.40943
AGAP000272	1752	X: 4994678-4995298 (+)	coilin-interacting nulcear ATPase protein, putative	PF00004	0.00022	ATPase family associated with various cellular activities (AAA)		705	705.998	0.998586	24.2662	499	503.823	0.990427	19.6733	3.50149	0.810729	645	646.261	0.998049	24.12	0.039271	0.993975	385	385	1	12.4835	680	682.837	0.995845	21.3782	17.0504	1.71252	991	992.509	0.998479	25.0701	33.0234	2.00826
AGAP000273	5372	X: 4997982-5005742 (+)	hypothetical protein AaeL_AAEL004045	none	none	none		1254	1258.88	0.996123	14.1118	1188	1200.18	0.989855	15.2842	1.30095	1.08308	1194	1199.5	0.995417	14.6005	0.401339	1.03463	943	945.791	0.997049	10.0016	2122	2130.93	0.99581	21.7581	94.198	2.17546	6541	6560.31	0.997056	54.0435	319.431	5.40349
AGAP000274	788	X: 5006238-5006775 (-)	hypothetical protein AaeL_AAEL001485	PF05497	1.5e-36	Destabilase		766	766.649	0.999153	58.5872	299	301.007	0.993331	26.1327	34.8238	0.446048	552	554.289	0.995871	45.9953	4.87723	0.785074	849	851.533	0.997026	61.3883	128	131.264	0.975133	9.13708	135.139	0.148841	3159	3159.5	0.99984	177.438	196.587	2.89042
AGAP000275	1709	X: 5009191-5020267 (-)	short-chain dehydrogenase	PF00106	9.1e-30	short chain dehydrogenase		367	393.619	0.932374	13.8697	4995	5188.75	0.962659	207.709	319.559	14.9757	460	489.873	0.939018	18.7433	5.06486	1.35138	668	710.233	0.940536	23.6086	3796	3966.64	0.956982	127.311	319.636	5.39257	3043	3161.39	0.962552	81.8635	245.826	3.46753
AGAP000277	1893	X: 5028370-5031736 (-)	ef hand protein	none	none	none		22	22.8433	0.963085	0.726675	329	331.256	0.99319	11.9714	79.4117	16.4742	160	165.564	0.966393	5.71899	29.9083	7.87008	110	117.682	0.934719	3.5316	5494	5532.72	0.993002	160.315	319.554	45.3944	191	195.341	0.977775	4.56666	1.51671	1.29309
AGAP000280	2504	X: 5040487-5042835 (-)	guanylatte cyclase alpha 1 subunit	PF00211	6.3e-61	Adenylate and Guanylate cyclase catalytic domain		494	597.4	0.826916	14.3669	1974	2308.73	0.855017	63.0771	285.241	4.39045	903	1086.34	0.83123	28.3685	41.7983	1.97457	489	590.309	0.82838	13.3923	3014	3459.86	0.871133	75.79	319.699	5.65922	425	505.375	0.840959	8.93171	10.6537	0.666929
AGAP000281	2052	X: 5046312-5068835 (-)	similar to ENSANGP00000012345	PF00505	3e-16	HMG (high mobility group) box		738	850.785	0.867434	24.9675	1179	1349	0.873978	44.9749	41.632	1.80134	887	1061.83	0.835352	33.8361	10.4572	1.35521	875	989.663	0.88414	27.3981	2332	2754.9	0.846491	73.6404	176.293	2.68779	755	873.536	0.864304	18.839	15.0935	0.687602
AGAP000283	1508	X: 5109872-5111658 (+)	apsB, putative	none	none	none		225	225	1	8.98491	885	885.829	0.999064	40.1867	111.896	4.47269	456	456.793	0.998265	19.8071	22.8639	2.20449	125	125.192	0.998469	4.71612	1064	1064	1	38.7015	178.511	8.20622	123	123	1	3.6096	1.39382	0.765375
AGAP000284	1573	X: 5112278-5114747 (-)	CYP315a1	PF00067	9e-71	Cytochrome P450		113	113	1	4.32596	66	66	1	2.87044	2.06589	0.663538	72	72	1	2.99301	1.82281	0.691872	90	90	1	3.25031	84	84.1802	0.997859	2.93541	0.304334	0.903117	92	92.1827	0.998018	2.59344	0.869422	0.797905
AGAP000285	1773	X: 5115540-5118488 (-)	hypothetical protein AaeL_AAEL011848	PF07851	3.4e-153	TMPIT-like protein		747	755.814	0.988339	25.6708	881	898.263	0.980782	34.66	8.89782	1.35017	922	935.347	0.98573	34.4959	8.82617	1.34378	580	585.142	0.991213	18.7483	901	931.81	0.966935	28.8274	15.7914	1.5376	1221	1237.03	0.987041	30.8764	23.6017	1.64689
AGAP000286	2283	X: 5120385-5122405 (+)	hypothetical protein AaeL_AAEL002153	PF07776	2.7e-09	Zinc-finger associated domain (zf-AD)		83	108.187	0.767191	2.85366	154	224.679	0.685421	6.73272	13.6061	2.35933	137	193.97	0.706295	5.55562	7.88266	1.94684	45	52.6934	0.853997	1.31117	215	300.881	0.714567	7.22898	40.6557	5.51338	106	180.838	0.586159	3.50541	10.6667	2.6735
AGAP000287	1114	X: 5122419-5123479 (-)	alcohol dehydrogenase	PF00107	2.1e-19	Zinc-binding dehydrogenase		91	147.593	0.616562	7.97833	55	106.507	0.516396	6.54075	0.879518	0.819814	113	205.485	0.549918	12.0614	3.82556	1.51177	18	24.3066	0.740539	1.23951	80	144.699	0.552872	7.12471	20.7767	5.74801	88	207.534	0.424027	8.2444	27.9516	6.65134
AGAP000288	1263	X: 5125072-5126204 (-)	NADP-dependent leukotriene B4 12-hydroxydehydrogenase	PF00107	9e-24	Zinc-binding dehydrogenase		187	191.869	0.974622	9.14818	103	104.04	0.990005	5.63547	4.26083	0.616021	167	170.111	0.981709	8.80712	0.146803	0.962718	63	64.1555	0.981989	2.88563	123	123.764	0.993826	5.37501	4.40959	1.86268	285	293.624	0.970629	10.2883	24.4964	3.56536
AGAP000289	1275	X: 5127465-5128525 (-)	alcohol dehydrogenase	PF00107	3.8e-26	Zinc-binding dehydrogenase		237	242.236	0.978385	11.4409	196	197.96	0.990098	10.6219	0.32443	0.928415	301	301.641	0.997875	15.4698	3.36995	1.35215	383	383.858	0.997766	17.1029	295	295.711	0.997594	12.7217	3.8451	0.743833	476	483.85	0.983775	16.7941	0.0910118	0.981945
AGAP000290	1599	X: 5130426-5139356 (-)	Trypsin, putative	PF00089	6.5e-44	Trypsin		395	408.612	0.966688	15.3885	108	117.169	0.921745	5.013	30.673	0.325763	461	486.855	0.946893	19.9093	3.86805	1.29378	511	534.857	0.955395	19.002	112	118.126	0.948143	4.05213	66.9106	0.213248	1981	1998.95	0.99102	55.3234	126.049	2.91145
AGAP000291	1854	X: 5134178-5135640 (+)	mitochondrial import inner membrane translocase subunit tim44	PF04280	9.7e-44	Tim44-like domain		2065	2146.23	0.962153	69.7106	890	950.517	0.936333	35.0739	73.6341	0.503136	907	960.733	0.94407	33.8842	81.9465	0.48607	750	780.055	0.96147	23.9016	1190	1255.21	0.948047	37.136	21.8242	1.5537	1365	1404.59	0.971814	33.527	13.7678	1.40271
AGAP000292	2909	X: 5149107-5160081 (-)	hypothetical protein AaeL_AAEL008400	PF00595	7.1e-15	PDZ domain (Also known as DHR or GLGF)		1153	1169.02	0.986294	24.1998	1481	1504.31	0.984503	35.3776	21.8497	1.4619	871	888.103	0.980742	19.9629	4.82235	0.82492	469	475.91	0.985481	9.29376	2479	2513.36	0.986331	47.3912	316.795	5.09925	354	359.739	0.984046	5.47266	13.5509	0.588853
AGAP000294	1553	X: 5276738-5278291 (-)	GJ19432	none	none	none		282	289.123	0.975362	11.211	88	91.6562	0.96011	4.0376	19.0289	0.360146	149	153.964	0.967759	6.48263	7.64662	0.578238	80	83.8169	0.954461	3.06599	40	41.285	0.968875	1.45817	4.29973	0.475595	47	49.484	0.949803	1.41009	5.00961	0.459913
AGAP000295	977	X: 5299820-5307551 (+)	hypothetical protein AaeL_AAEL009492	PF01284	5.7e-18	Membrane-associating domain		653	792.238	0.824247	48.8308	375	445.574	0.84161	31.2003	13.7337	0.638947	566	675.331	0.838108	45.1987	0.843327	0.925619	437	514.062	0.850092	29.8904	517	612.586	0.843963	34.3922	1.73068	1.15061	407	469.818	0.866293	21.2809	6.96378	0.711964
AGAP000296	823	X: 5311849-5312628 (+)	expressed protein	none	none	none		2580	2580	1	188.778	1331	1331	1	110.64	58.2554	0.586085	758	758	1	60.2245	198.305	0.319023	331	331	1	22.8475	358	358	1	23.86	0.226293	1.04432	323	323	1	17.3683	3.28812	0.760184
AGAP000297	1812	X: 5318993-5319705 (+)	conserved hypothetical protein	PF01284	3.3e-13	Membrane-associating domain		889	954.795	0.93109	31.7311	411	435.725	0.943256	16.4508	31.0412	0.518444	993	1029.69	0.964369	37.1579	3.34161	1.17102	1404	1436.35	0.977476	45.0312	666	692.114	0.96227	20.9511	64.7311	0.465257	2467	2513.43	0.981526	61.3852	20.5906	1.36317
AGAP000298	581	X: 5324597-5325464 (+)	conserved hypothetical protein	none	none	none		21	21	1	2.17659	23	23	1	2.70823	0.262596	1.24425	19	19	1	2.13836	0	0.982436	13	13	1	1.27109	7	7	1	0.66086	0.738081	0.519916	10	10	1	0.761691	0.532814	0.599242
AGAP000299	666	X: 5327220-5337306 (+)	conserved hypothetical protein	none	none	none		144	144	1	13.0203	1287	1288.55	0.998798	132.361	262.723	10.1657	317	317.546	0.998279	31.1772	18.7556	2.39451	137	137	1	11.6858	259	259.768	0.997043	21.3944	8.33369	1.8308	111	111	1	7.37571	3.49013	0.631169
AGAP000300	6839	X: 5338077-5360330 (-)	carbamoyl-phosphate synthase large chain	PF02786	9.5e-80	Carbamoyl-phosphate synthase L chain, ATP binding domain		2667	2667	1	23.4835	2609	2610.3	0.999503	26.1115	3.90168	1.11191	2909	2909	1	27.8135	9.57099	1.18438	299	299	1	2.48364	1002	1002	1	8.03642	83.0327	3.23574	2234	2234	1	14.4559	268.22	5.82045
AGAP000301	3287	X: 5346135-5352888 (+)	hypothetical protein AaeL_AAEL009477	PF03281	1.5e-05	Mab-21 protein		919	1015.95	0.904571	18.6125	79	94.2063	0.838585	1.96071	170.941	0.105344	68	78.4372	0.866936	1.56036	192.04	0.083834	70	73.7369	0.949322	1.27437	49	55.4101	0.884315	0.924649	1.18989	0.725573	64	74.9597	0.853792	1.00921	0.794517	0.791929
AGAP000303	3227	X: 5365577-5371383 (-)	hypothetical protein AaeL_AAEL009482	PF00089	5.1e-16	Trypsin		80	88.6842	0.902077	1.65493	189	197.866	0.955194	4.19474	13.4239	2.53469	139	149	0.932888	3.01919	5.17854	1.82436	32	34.2276	0.934919	0.602542	192	204.328	0.939665	3.47309	28.8466	5.76406	308	320.932	0.959705	4.40118	44.6875	7.30435
AGAP000304	2381	X: 5403237-5404439 (+)	conserved hypothetical protein	PF04668	1.3e-57	Twisted gastrulation (Tsg) protein conserved region		2969	2971.26	0.999241	75.1473	2300	2306.01	0.997392	66.2576	5.24817	0.881703	6781	6792.59	0.998294	186.543	319.317	2.48236	5600	5603.82	0.999319	133.701	3369	3372.17	0.999061	77.6849	140.846	0.581035	15499	15502	0.999809	288.126	318.982	2.155
AGAP000305	900	X: 5410362-5410931 (+)	SPARC	PF10591	3e-37	Secreted protein acidic and rich in cysteine Ca binding region		2608	2618.88	0.995845	175.229	2775	2792.29	0.993808	212.252	11.6983	1.21128	11754	11781.7	0.997646	855.994	319.148	4.885	3153	3168.61	0.995074	200.003	4496	4523.17	0.993992	275.669	43.4554	1.37832	29109	29139.4	0.998957	1432.82	318.797	7.16399
AGAP000306	703	X: 5417659-5421738 (+)	histone h2a	PF00125	6.7e-23	Core histone H2A/H2B/H3/H4		1300	1300.53	0.999593	111.403	1240	1240	1	120.67	1.32933	1.08318	1451	1453.54	0.99825	135.2	6.41169	1.21361	573	574.024	0.998216	46.3858	1615	1615.32	0.999804	126.035	105.506	2.7171	1216	1216	1	76.5479	23.367	1.65024
AGAP000307	3533	X: 5433339-5444836 (-)	integrin alpha-PS1	PF08441	1.1e-117	Integrin alpha		616	617.253	0.99797	10.5209	708	713.269	0.992613	13.8116	6.1338	1.31278	613	618.419	0.991237	11.4457	0.834432	1.0879	106	106.59	0.994463	1.71389	594	595.525	0.997438	9.24579	78.7572	5.39462	1528	1534.08	0.996039	19.2158	251.541	11.2118
AGAP000308	1964	X: 5448455-5449323 (+)	proteasome activator complex subunit 3	PF02252	3.8e-66	Proteasome activator pa28 beta subunit		3284	3562.01	0.921951	109.216	1684	1914.37	0.879661	66.6836	69.8245	0.610566	2099	2401.82	0.873919	79.9657	31.9004	0.732179	1654	1815.5	0.911042	52.5129	5008	5453.74	0.918269	152.314	319.445	2.90051	4066	4286.06	0.948658	96.5764	111.545	1.8391
AGAP000309	2834	X: 5452491-5458462 (-)	lipase	PF00151	2.4e-64	Lipase		34	34.2149	0.99372	0.727022	200	202.576	0.987284	4.89014	34.8359	6.72626	199	199.997	0.995013	4.61454	32.2913	6.34718	23	23.1049	0.99546	0.463143	215	216.165	0.99461	4.18382	38.3665	9.03354	279	280.293	0.995387	4.37691	43.8789	9.45045
AGAP000310	1181	X: 5468373-5469640 (+)	dual specificity mitogen-activated protein kinase kinase MAPKK	PF00069	4e-44	Protein kinase domain		285	285	1	14.5321	396	396.108	0.999727	22.9455	8.43712	1.57895	403	403	1	22.313	7.55132	1.53543	75	75	1	3.60763	295	295	1	13.7012	29.7341	3.79784	672	672	1	25.1811	90.3908	6.97996
AGAP000311	2094	X: 5474544-5478871 (+)	hypothetical protein AaeL_AAEL013304	PF05978	2.4e-45	Ion channel regulatory protein UNC-93		149	149	1	4.28491	168	168	1	5.48866	1.54982	1.28093	182	182.854	0.995331	5.70993	2.01115	1.33257	145	145.105	0.999273	3.93657	201	201.036	0.999823	5.26603	2.07932	1.33772	1124	1124.85	0.999247	23.7723	138.635	6.03884
AGAP000312	668	X: 5489431-5491324 (+)	conserved hypothetical protein	PF09783	1.3e-61	Vacuolar import and degradation protein		255	255	1	22.9877	242	242	1	24.7841	0.378173	1.07815	349	349	1	34.1627	5.84195	1.48613	406	406	1	34.5271	329	329	1	27.0151	2.99421	0.782432	412	412	1	27.2945	3.09226	0.790524
AGAP000313	2206	X: 5496173-5503551 (-)	alanine-glyoxylate aminotransferase	PF00202	2.5e-80	Aminotransferase class-III		3805	3813.55	0.997759	104.101	1041	1044.66	0.9965	32.3968	293.188	0.311205	1610	1615.9	0.996349	47.8975	162.952	0.460106	4099	4099.93	0.999774	105.58	4902	4913.93	0.997573	122.183	11.3252	1.15726	6020	6032.47	0.997934	121.016	10.8616	1.1462
AGAP000314	6323	X: 5514037-5522791 (-)	hypothetical protein AaeL_AAEL012462	none	none	none		679	699.06	0.971304	6.65769	1188	1215.75	0.977171	13.1539	47.9013	1.97575	813	834.086	0.97472	8.62564	6.33717	1.29559	157	161.116	0.974454	1.44752	1345	1385.55	0.970736	12.0195	233.35	8.30351	719	740.415	0.971077	5.18211	60.2901	3.57999
AGAP000315	1666	X: 10090615-10092990 (+)	tryptase, putative	PF00089	1.7e-46	Trypsin		1858	2084.5	0.891342	75.3458	372	413.69	0.899225	16.9876	222.359	0.225462	1060	1233.54	0.859317	48.4151	35.0587	0.642572	1825	1981.41	0.921063	67.563	440	549.266	0.801069	18.084	199.279	0.267661	6619	6850.91	0.966149	181.982	319.36	2.69352
AGAP000316	1602	X: 5543786-5544442 (+)	conserved hypothetical protein	none	none	none		156	157.462	0.990716	5.91896	235	235.214	0.999092	10.0446	6.67525	1.69702	267	267.182	0.999319	10.9056	9.16493	1.84249	100	100.045	0.999551	3.54767	389	389.434	0.998886	13.3339	38.4961	3.7585	406	406.178	0.999562	11.2204	29.1692	3.16275
AGAP000317	692	X: 5610066-5616769 (-)	hypothetical protein AaeL_AAEL005829	PF02312	6.7e-86	Core binding factor beta subunit		34	35.5174	0.957278	3.09078	256	258.124	0.991772	25.5185	48.3781	8.25633	104	105.46	0.986157	9.96517	9.75095	3.22416	36	37.5787	0.957991	3.08493	1544	1562.09	0.988419	123.819	320.102	40.1367	85	85.938	0.989086	5.49584	2.44303	1.78151
AGAP000319	3464	X: 5662879-5675867 (-)	katanin P80 subunit	PF00400	3.9e-09	WD domain, G-beta repeat		725	754.636	0.960729	13.1187	1316	1397.59	0.941622	27.6016	63.3555	2.10399	993	1050.11	0.945617	19.8226	17.472	1.51102	275	290.304	0.947282	4.76087	1165	1237.4	0.94149	19.5939	131.4	4.11561	787	819.206	0.960686	10.4657	33.2372	2.19827
AGAP000320	2742	X: 5680966-5695273 (+)	cytoplasmic dynein intermediate chain	PF11540	2.5e-16	Cytoplasmic dynein 1 intermediate chain 2		4302	5215.5	0.824849	114.541	4096	5057.04	0.80996	126.172	5.98471	1.10154	4046	4787.44	0.845129	114.167	0.0626807	0.996735	2918	3426.73	0.851542	70.9941	6586	7536.28	0.873906	150.757	313.868	2.12351	7906	8770.17	0.901465	141.545	278.992	1.99376
AGAP000321	2923	X: 5706423-5711189 (+)	hypothetical protein AaeL_AAEL012246	none	none	none		1527	1602.63	0.952809	33.0169	1389	1508.95	0.920505	35.3168	1.20896	1.06966	2816	2942.54	0.956996	65.826	114.026	1.99371	1661	1721.31	0.964965	33.4534	3459	3571.54	0.968491	67.0214	131.221	2.00343	4191	4249.26	0.98629	64.3338	124.357	1.92309
AGAP000322	1453	X: 5719913-5720938 (+)	adaptin ear-binding coat-associated protein 2	PF07933	8.2e-58	Protein of unknown function (DUF1681)		831	834.976	0.995238	34.6052	1107	1112.27	0.995264	52.3693	19.0117	1.51334	1293	1299.54	0.994971	58.4825	32.3483	1.68999	326	328.071	0.993688	12.8266	1065	1069.65	0.995656	40.3796	85.6878	3.14811	1053	1056.07	0.997095	32.1648	53.8819	2.50766
AGAP000323	6158	X: 5721025-5732100 (-)	GK20155	none	none	none		257	259.823	0.989136	2.5408	38	38.4478	0.988353	0.427135	35.3422	0.16811	82	83.1191	0.986537	0.882602	18.5989	0.347372	90	91.0734	0.988214	0.840161	106	107.033	0.990349	0.953378	0.404433	1.13476	149	150.796	0.988089	1.08369	1.22146	1.28986
AGAP000324	1494	X: 5733436-5734476 (+)	hypothetical protein AaeL_AAEL008941	PF01746	2.2e-37	tRNA (Guanine-1)-methyltransferase		105	105	1	4.23225	51	51	1	2.33536	3.40775	0.551801	61	61	1	2.66983	2.40012	0.63083	64	64	1	2.43355	72	72	1	2.64344	0.174938	1.08625	168	168	1	4.97638	6.39168	2.04491
AGAP000325	2272	X: 5743807-5746073 (+)	lysyl-tRNA synthetase	PF00152	1.2e-88	tRNA synthetases class II (D, K and N)		991	1002.72	0.988313	26.5769	701	706.833	0.991748	21.2834	5.23988	0.800823	947	956.859	0.989696	27.5387	0.354264	1.03619	811	829.289	0.977946	20.7352	1111	1126.61	0.986146	27.1989	8.58819	1.31173	1755	1779.78	0.986079	34.6667	35.4139	1.67188
AGAP000326	999	X: 5748669-5749661 (+)	hypothetical protein AaeL_AAEL008945	PF00494	1.1e-51	Squalene/phytoene synthase		268	268	1	16.1548	142	142	1	9.72426	6.17471	0.601942	133	133	1	8.70542	8.54621	0.538875	62	62	1	3.52563	238	238	1	13.0677	23.5601	3.70649	387	387	1	17.1435	41.796	4.86254
AGAP000327	2093	X: 5752143-5754950 (-)	tyrosine aminotransferase	PF00155	1.6e-71	Aminotransferase class I and II		4697	4701.62	0.999018	135.273	5801	5803.6	0.999552	189.698	66.2394	1.40233	21885	21896.1	0.999494	684.071	318.881	5.05697	4934	4950.97	0.996573	134.379	3038	3051.81	0.995474	79.979	115.222	0.595175	37627	37642.6	0.999587	795.911	318.677	5.92288
AGAP000328	1744	X: 5759812-5762201 (-)	hypothetical protein AaeL_AAEL008956	PF01871	2.5e-46	AMMECR1		833	976.172	0.853334	33.7064	904	1068.48	0.846062	41.9134	6.02424	1.24348	1274	1495.98	0.851616	56.0897	35.2731	1.66407	697	802.209	0.86885	26.1307	1212	1444.43	0.839086	45.4294	36.804	1.73855	1623	1788.46	0.907483	45.3825	40.0155	1.73675
AGAP000329	2132	X: 5774401-5780662 (+)	acetylcholine receptor protein alpha 1, 2, 3, 4 invertebrate	PF02931	3.4e-76	Neurotransmitter-gated ion-channel ligand binding domain		71	71.6147	0.991416	2.02278	269	270.679	0.993798	8.68562	33.5132	4.2939	109	109.712	0.993511	3.36489	3.09354	1.6635	62	62.6305	0.989932	1.66882	507	510.865	0.992435	13.1434	84.274	7.87586	44	46.0758	0.954948	0.956402	2.43706	0.573101
AGAP000330	1397	X: 5784283-5786288 (-)	conserved hypothetical protein	none	none	none		192	192.038	0.999804	8.27794	271	271	1	13.2711	6.34656	1.60319	172	172	1	8.05074	0.0788746	0.972554	112	112	1	4.55441	426	426	1	16.7263	41.096	3.67255	225	225.315	0.998603	7.13753	4.03686	1.56717
AGAP000331	14136	X: 5789951-5813837 (-)	low-density lipoprotein receptor (ldl)	PF00057	2.1e-12	Low-density lipoprotein receptor domain class A		2439	2455.83	0.993148	10.4617	14945	15019.9	0.995013	72.6899	319.064	6.94819	17847	17926.9	0.995544	82.9243	318.997	7.92647	1632	1644.74	0.992253	6.6097	10693	10724	0.997113	41.6118	319.214	6.29557	20851	20923.7	0.996523	65.504	318.953	9.91028
AGAP000332	6519	X: 5847055-5855368 (-)	hypothetical protein AaeL_AAEL009878	none	none	none		1660	1738.64	0.954771	16.0605	1081	1120.26	0.964958	11.7563	15.7042	0.732001	1130	1180.47	0.957243	11.8407	15.43	0.737256	572	599.177	0.954643	5.22137	2644	2781.03	0.950728	23.3998	316.813	4.48154	2962	3054.85	0.969605	20.7379	272.546	3.97174
AGAP000334	1518	X: 5859272-5862330 (-)	conserved hypothetical protein	none	none	none		758	792.1	0.95695	31.4225	787	820.218	0.959501	36.965	2.93118	1.17639	610	639.234	0.954267	27.5354	1.88987	0.876296	321	349.948	0.91728	13.0961	1188	1234.69	0.962181	44.6144	108.419	3.40669	435	465.785	0.933908	13.579	0.206518	1.03687
AGAP000336	2843	X: 5869340-5873103 (-)	tata-box binding protein	PF00352	3e-23	Transcription factor TFIID (or TATA-binding protein, TBP)		783	895.464	0.874407	18.9672	623	712.215	0.874736	17.1383	1.34168	0.903576	620	723.289	0.857195	16.6356	2.04679	0.877072	553	660.071	0.837788	13.1894	766	967.659	0.791601	18.6695	11.383	1.41549	583	650.653	0.896023	10.1281	5.72264	0.767897
AGAP000337	4103	X: 5877657-5881530 (+)	conserved hypothetical protein	PF04050	2.2e-42	Up-frameshift suppressor 2		994	1054.95	0.942221	15.4833	740	767.624	0.964013	12.7991	4.22579	0.826639	739	779.869	0.947595	12.4287	5.48661	0.802716	509	554.263	0.918337	7.67405	1786	1923.86	0.928343	25.7193	165.263	3.35146	1607	1684.22	0.95415	18.1657	77.2901	2.36716
AGAP000338	674	X: 5884689-5885346 (+)	phosphomevalonate kinase, putative	PF04275	3.5e-52	Phosphomevalonate kinase		74	74	1	6.61157	133	133	1	13.4997	6.22541	2.04183	173	173	1	16.7838	11.5609	2.53855	16	16	1	1.34856	77	77	1	6.2664	9.66417	4.64673	150	150	1	9.84886	21.184	7.30324
AGAP000339	1256	X: 5886051-5887397 (-)	hypothetical protein AaeL_AAEL013816	none	none	none		334	334.402	0.998799	16.0329	580	581.757	0.99698	31.6873	23.5113	1.97639	330	330	1	17.1802	0.429555	1.07156	148	148	1	6.69395	1229	1230.15	0.999066	53.7224	203.759	8.02552	835	835	1	29.4206	82.154	4.3951
AGAP000340	1596	X: 5890629-5892255 (-)	leucine-rich transmembrane protein	PF00560	0.19	Leucine Rich Repeat		299	299	1	11.2816	2	2	1	0.0857296	77.9513	0.00759906	22	22	1	0.90135	57.7794	0.0798956	86	86	1	3.06109	30	30	1	1.03104	7.19016	0.336821	8	8.00092	0.999885	0.221851	21.7579	0.0724745
AGAP000341	1022	X: 5898219-5899432 (-)	galectin	PF00337	3.2e-24	Galactoside-binding lectin		225	225	1	13.2576	590	590.723	0.998776	39.5427	48.9933	2.98264	195	195	1	12.4763	0.253332	0.941068	54	54	1	3.0016	669	669	1	35.9056	130.762	11.9622	91	91	1	3.94045	0.880556	1.31278
AGAP000342	1498	X: 5900092-5902033 (+)	similar to activin	PF00019	1.8e-13	Transforming growth factor beta like domain		206	206	1	8.2811	1251	1251	1	57.132	212.374	6.89908	598	598	1	26.1032	51.7049	3.15214	160	160	1	6.06763	1762	1762	1	64.5181	320.023	10.6332	205	205	1	6.05615	0	0.998108
AGAP000343	4126	X: 5905936-5910462 (+)	conserved hypothetical protein	PF10475	6.2e-105	Protein of unknown function N-terminal domain (DUF2450)		741	768.123	0.964689	11.2107	889	920.388	0.965897	15.2607	9.53849	1.36126	974	1011.55	0.962878	16.0311	13.2461	1.42998	533	551.505	0.966446	7.5933	1513	1592.95	0.94981	21.1768	108.036	2.78888	1213	1245.19	0.974152	13.3555	29.1717	1.75885
AGAP000344	1433	X: 5962513-5967509 (+)	hypothetical protein AaeL_AAEL003041	PF00379	3.7e-08	Insect cuticle protein		42	43.643	0.962353	1.83401	175	183.612	0.953094	8.76576	25.1356	4.77956	2697	2717.04	0.992625	123.981	319.865	67.601	45	45.8781	0.980861	1.81873	160	164.178	0.974553	6.28428	15.1888	3.45531	419	423.162	0.990164	13.0682	58.0011	7.18534
AGAP000345	1411	X: 5984079-5996498 (+)	hypothetical protein AaeL_AAEL003027	PF00379	1.8e-06	Insect cuticle protein		50	52.2399	0.957122	2.2295	127	136.323	0.931613	6.6096	11.671	2.96461	210	220.151	0.95389	10.2023	28.3129	4.57605	109	114.204	0.954428	4.59798	313	327.063	0.957001	12.7143	22.609	2.76519	215	222.492	0.966327	6.97818	3.56338	1.51766
AGAP000346	1386	X: 6124150-6130874 (+)	Sptzle 1A (Spz1A)	none	none	none		395	450.751	0.876316	19.5842	442	454.312	0.9729	22.4246	1.3407	1.14504	1137	1163.5	0.977225	54.8917	85.4474	2.80286	519	567.851	0.913972	23.2746	990	1006.6	0.983506	39.8366	24.7883	1.71159	2382	2400.16	0.992432	76.6359	176.206	3.29268
AGAP000347	1582	X: 6136542-6139027 (-)	pyrokinin, putative	none	none	none		346	354.258	0.97669	13.4848	113	123.35	0.916089	5.33418	20.3148	0.39557	99	102.773	0.963286	4.24793	28.2379	0.315016	534	546.959	0.976308	19.6408	55	61.179	0.899001	2.12121	101.795	0.108	34	36.2485	0.937969	1.014	147.644	0.0516272
AGAP000348	3838	X: 6141806-6154000 (-)	transient receptor potential channel	PF08344	1.5e-28	Transient receptor ion channel II		82	82.7464	0.99098	1.2983	67	70.068	0.956214	1.24896	0.092313	0.961996	62	62.3644	0.994157	1.06252	0.669779	0.818393	805	807.151	0.997335	11.947	13	13.0772	0.994095	0.186895	224.872	0.0156437	15	15.045	0.997007	0.173477	261.618	0.0145205
AGAP000349	1688	X: 6175124-6176862 (+)	hypothetical protein AaeL_AAEL005440	none	none	none		533	551.421	0.966594	19.6718	689	712.984	0.966361	28.8962	11.0179	1.46891	521	530.921	0.981313	20.5666	0.332133	1.04549	235	240.613	0.976671	8.09763	744	769.84	0.966435	25.0159	60.3254	3.08929	1121	1152.29	0.972843	30.2096	97.1266	3.73067
AGAP000351	1905	X: 6188298-6277170 (-)	n/a	none	none	none		92	92.608	0.993435	2.92743	120	121.913	0.984312	4.37811	2.39658	1.49555	194	196.793	0.985809	6.75488	11.1172	2.30744	49	50.2188	0.97573	1.49755	93	94.0398	0.988943	2.70772	3.22917	1.8081	105	106.672	0.984325	2.47805	2.55191	1.65474
AGAP000352	1064	X: 6221274-6222944 (-)	Gly-rich protein	PF03103	4e-32	Domain of unknown function (DUF243)		63	64.5579	0.975868	3.65376	5	5.14612	0.971605	0.330881	12.1582	0.090559	59	59.9666	0.983882	3.68529	0	1.00863	11	11.0252	0.997716	0.588647	6	6.10803	0.982313	0.314881	0.636802	0.534923	41	42.4227	0.966463	1.76446	3.13739	2.99748
AGAP000354	3353	X: 6313659-6317688 (+)	similar to CG14435 CG14435-PA	PF00097	2.3e-05	Zinc finger, C3HC4 type (RING finger)		3448	3692.02	0.933906	66.3076	3234	3489.93	0.926665	71.2061	2.59001	1.07388	3493	3827.51	0.912603	74.6427	6.55426	1.1257	3297	3608.46	0.913685	61.1363	3052	3429.61	0.889897	56.1046	3.478	0.917697	3134	3450.09	0.908382	45.5357	34.3372	0.744823
AGAP000355	1451	X: 6328084-6330848 (-)	makorin	PF00097	8e-07	Zinc finger, C3HC4 type (RING finger)		338	346.968	0.974154	14.3997	494	517.498	0.954594	24.3991	13.6792	1.69442	402	415.475	0.967568	18.7232	3.48492	1.30025	94	96.0279	0.978882	3.75959	524	529.566	0.98949	20.0189	69.6637	5.32476	566	578.844	0.97781	17.6543	60.3667	4.6958
AGAP000356	800	X: 6349294-6350296 (+)	venom allergen	PF00188	1.5e-17	Cysteine-rich secretory protein family		126	130.321	0.96684	9.80976	337	339.908	0.991446	29.0673	28.4061	2.9631	450	452.919	0.993555	37.0198	48.1246	3.77377	44	44	1	3.12445	22	22.8603	0.962366	1.5674	2.15208	0.501656	255	260.897	0.977398	14.4322	27.3635	4.61912
AGAP000357	896	X: 6350359-6351209 (-)	allergen, putative	PF00188	3.7e-16	Cysteine-rich secretory protein family		512	528.412	0.96894	35.5138	12	12.1769	0.985476	0.929738	124.646	0.0261796	14	14.2683	0.981198	1.04128	126.85	0.0293204	2	2.22068	0.900624	0.140796	4	4.15614	0.962431	0.254431	0.162545	1.80709	5	5.27236	0.948342	0.260406	0.320525	1.84953
AGAP000358	907	X: 6354685-6355132 (+)	hypothetical protein CpipJ_CPIJ003803	PF10961	7.7e-16	Protein of unknown function (DUF2763)		1816	1876.78	0.967616	124.606	3419	3614.93	0.9458	272.663	175.983	2.1882	2684	2778.59	0.965958	200.318	57.324	1.60761	1583	1632.33	0.969777	102.238	2232	2334.01	0.956292	141.151	23.1398	1.38061	4403	4495.3	0.979468	219.334	169.049	2.14533
AGAP000359	1571	X: 6358270-6368050 (-)	hypothetical protein AaeL_AAEL005530	PF01607	4.8e-12	Chitin binding Peritrophin-A domain		117	117	1	4.48479	18	18.133	0.992665	0.789637	15.6423	0.17607	253	253	1	10.5305	14.5993	2.34805	226	226	1	8.17227	37	37	1	1.29185	35.1324	0.158077	464	464	1	13.0706	8.42315	1.59938
AGAP000360	4355	X: 6486709-6500088 (+)	leucine-rich transmembrane protein	PF00560	0.11	Leucine Rich Repeat		121	121	1	1.67313	92	92.1516	0.998355	1.4476	0.517833	0.865205	8	8.02513	0.996868	0.120495	24.5633	0.0720177	25	25	1	0.326109	45	45	1	0.566776	1.51237	1.738	15	15.0351	0.997667	0.152782	1.6121	0.4685
AGAP000361	2939	X: 6545138-6548184 (+)	conserved hypothetical protein	PF00520	1.7e-07	Ion transport protein		622	623.147	0.99816	12.768	357	360.021	0.991608	8.38035	9.93447	0.656356	621	628.249	0.988462	13.9777	0.946549	1.09474	306	307.292	0.995796	5.93967	329	331.74	0.991739	6.19136	0.21668	1.04237	644	650.599	0.989858	9.79644	12.9448	1.64932
AGAP000363	4436	X: 6750553-6756976 (-)	clathrin coat assembly protein	PF00928	1.8e-43	Adaptor complexes medium subunit family		696	708.937	0.981752	9.62384	2533	2570.37	0.98546	39.6404	299.595	4.11898	1005	1023.8	0.981634	15.0914	19.8228	1.56813	588	594.065	0.989791	7.60769	4730	4771.69	0.991263	59.0022	319.577	7.7556	430	437.933	0.981886	4.36889	18.1282	0.574273
AGAP000364	2953	X: 6757013-6759633 (-)	hypothetical protein AaeL_AAEL000251	none	none	none		384	384.212	0.999448	7.83502	1347	1351.28	0.996834	31.3051	153.555	3.99554	587	588.962	0.996668	13.0415	14.4428	1.66451	204	204.3	0.998532	3.9302	1428	1433.22	0.996355	26.6218	217.507	6.77365	137	138.01	0.992684	2.06824	8.37113	0.526243
AGAP000365	1239	X: 6766782-6768196 (-)	alpha-(1,3)-fucosyltransferase C	PF00852	2.1e-100	Glycosyltransferase family 10 (fucosyltransferase)		1234	1234	1	59.9759	8	8	1	0.441725	320.641	0.00736504	98	98	1	5.172	230.385	0.0862346	136	136	1	6.2356	17	17	1	0.752601	24.4317	0.120694	29	29	1	1.03581	23.4692	0.166112
AGAP000366	746	X: 6771370-6771729 (-)	conserved hypothetical protein	none	none	none		59	59	1	4.76262	43	43.0581	0.998652	3.94865	0.428677	0.829092	407	407	1	35.6746	70.8859	7.49054	43	43	1	3.27446	58	58	1	4.26458	0.705847	1.30238	315	315	1	18.6864	37.9753	5.70671
AGAP000367	1551	X: 6773292-6774331 (-)	glyoxalase domain-containing protein 4	PF00903	5.2e-05	Glyoxalase/Bleomycin resistance protein/Dioxygenase superfamily		3036	3036	1	117.875	2926	2926	1	129.061	3.31787	1.0949	2405	2405	1	101.393	7.48106	0.860174	1269	1269	1	46.4794	1942	1942	1	68.6791	27.0499	1.47762	3602	3602	1	102.775	144.24	2.21119
AGAP000368	10216	X: 6777394-6802684 (+)	serine/threonine-protein kinase Smg1	PF00454	6.8e-45	Phosphatidylinositol 3- and 4-kinase		706	708.043	0.997114	4.17361	1256	1256.76	0.999394	8.416	51.9392	2.01648	909	910.974	0.997833	5.83081	10.6941	1.39707	247	247.261	0.998945	1.37494	2430	2431.03	0.999575	13.0526	319.878	9.49321	1629	1631.91	0.998216	7.0692	180.618	5.14146
AGAP000369	1538	X: 6791093-6793207 (-)	g-protein coupled receptor	PF00001	4.4e-51	7 transmembrane receptor (rhodopsin family)		7	7.12261	0.982786	0.278879	2	2.01773	0.991214	0.0897511	0.726631	0.321828	4	4.09363	0.977127	0.174043	0.25756	0.624081	6	6.05247	0.991331	0.223556	10	10.8093	0.925132	0.385503	0.476799	1.72441	2	2.02526	0.987526	0.0582747	0.824807	0.260672
AGAP000372	3114	X: 6807972-6813218 (-)	GH17241	PF08517	1.4e-25	Ataxin-1 and HBP1 module (AXH)		904	1002.44	0.901796	19.3854	742	850.644	0.87228	18.688	0.340514	0.964024	501	551.213	0.908904	11.5746	22.402	0.597078	158	185.306	0.852646	3.3805	679	758.652	0.895008	13.3632	78.1835	3.95302	546	615.962	0.886419	8.75366	33.47	2.58946
AGAP000374	6164	X: 6848267-6860655 (-)	meiotic checkpoint regulator cut4	none	none	none		161	164.389	0.979383	1.60599	217	219.449	0.988838	2.4356	4.29869	1.51657	147	148.333	0.991012	1.57355	0.0628303	0.979801	47	47.173	0.996333	0.434752	393	396.418	0.991377	3.52759	66.733	8.11403	480	484.777	0.990145	3.48044	70.2641	8.00558
AGAP000375	1263	X: 6864496-6865545 (+)	conserved hypothetical protein	none	none	none		2395	2427.52	0.986604	115.742	1659	1729.61	0.959178	93.6866	10.8286	0.809443	1563	1594.5	0.980247	82.5513	25.3649	0.713235	1600	1622.35	0.986226	72.9711	3755	3808.53	0.985944	165.402	181.927	2.26668	3002	3041.41	0.987043	106.568	35.2387	1.46041
AGAP000376	2122	X: 6869878-6872834 (+)	transferrin	PF00405	7.2e-33	Transferrin		5957	5957	1	169.05	392	392.141	0.999641	12.6424	319.504	0.074785	2594	2594	1	79.9334	239.714	0.472839	961	961	1	25.727	263	263	1	6.79826	98.4528	0.264246	21628	21629	0.999955	451.072	318.952	17.533
AGAP000377	1799	X: 6873929-6876076 (-)	hypothetical protein AaeL_AAEL005826	PF03145	7e-66	Seven in absentia protein family		76	76.0957	0.998743	2.54719	36	36.5346	0.985367	1.38933	2.48225	0.545436	14	14.2611	0.981692	0.518352	9.70831	0.2035	10	10.0286	0.997152	0.316678	31	31.0199	0.999358	0.945794	2.81016	2.98661	110	110.236	0.997856	2.71174	16.8801	8.56308
AGAP000378	2542	X: 6881545-6891611 (+)	programmed cell death	PF02847	3.2e-26	MA3 domain		4179	4326.71	0.965861	102.498	2206	2307.25	0.956117	62.0944	86.9231	0.605811	2778	2913.55	0.953475	74.9465	38.8522	0.7312	1975	2083.47	0.947937	46.561	3607	3802.77	0.948519	82.0563	99.4205	1.76234	2532	2652.77	0.954473	46.1827	0.100974	0.991875
AGAP000379	1502	X: 6897856-6899358 (+)	piggyBac transposase Uribo1	none	none	none		7	7	1	0.280647	0	0	0	0	1.77044	0	6	6	1	0.261207	0	0.930731	11	11	1	0.416038	15	15	1	0.547783	0.252754	1.31667	39	39	1	1.14908	2.79846	2.76196
AGAP000380	2394	X: 6905029-6915689 (-)	cytosolic purine 5-nucleotidase	PF05761	1.1e-173	5\ nucleotidase family		1967	2305.21	0.853285	57.9854	1619	1943.88	0.832871	55.5493	0.77813	0.957988	1541	1867.49	0.825171	51.008	4.42648	0.87967	1403	1769.54	0.79286	41.9902	2336	3012.64	0.775399	69.0257	63.052	1.64385	4743	5113.54	0.927538	94.5262	211.532	2.25115
AGAP000382	536	X: 6943073-6944078 (+)	Pupal cuticle protein G1A; AltName: Full=TM-PCP G1A; Short=TM-G1A	PF11018	3.8e-24	Pupal cuticle protein C1		0	0	0	0	4	4	1	0.510539	1.31845	#DIV/0!	9	9	1	1.09795	2.87355	#DIV/0!	0	0	0	0	2	2	1	0.204669	0.300896	#DIV/0!	4	4	1	0.330255	0.86454	#DIV/0!
AGAP000383	2441	X: 6974259-7037977 (-)	CG32547	PF00001	9.5e-26	7 transmembrane receptor (rhodopsin family)		16	16.0545	0.996604	0.396061	167	169.207	0.98696	4.74223	37.2123	11.9735	71	71.1883	0.997355	1.90697	9.9605	4.81484	8	8.02363	0.997055	0.18673	10	10.0244	0.997571	0.225256	0.0888205	1.20632	8	8.13209	0.983756	0.147431	0.204582	0.789541
AGAP000384	4877	X: 7063083-7070395 (-)	zinc finger protein 650	none	none	none		643	660.203	0.973943	8.15187	683	705.147	0.968592	9.89146	3.42289	1.2134	539	551.635	0.977095	7.3961	1.01982	0.907289	119	120.437	0.988066	1.40287	1041	1060.13	0.981956	11.9232	180.849	8.49915	871	883.941	0.98536	8.02094	105.814	5.71752
AGAP000385	2998	X: 7080190-7082684 (+)	hypothetical protein AaeL_AAEL014309	none	none	none		1752	1926.65	0.909349	38.6994	2670	2893.53	0.922748	66.0283	74.7183	1.70618	2787	3057.77	0.911447	66.6926	79.6231	1.72335	1258	1444.75	0.870739	27.3761	2550	2956.33	0.862556	54.089	105.106	1.97577	2404	2611.94	0.920389	38.5555	25.4234	1.40836
AGAP000386	1925	X: 7083142-7096399 (-)	ubiquitin ligase E3	PF02207	3.1e-18	Putative zinc finger in N-recognin (UBR box)		168	168	1	5.25546	268	269.532	0.994314	9.57886	9.29264	1.82265	163	163.329	0.997984	5.54801	0.180413	1.05567	48	48.4136	0.991456	1.42872	219	219.904	0.995888	6.266	25.4685	4.38574	205	208.087	0.985167	4.78375	16.4984	3.34828
AGAP000387	1079	X: 7114418-7115594 (-)	UDP-N-acetylglucosamine transporter	PF04142	8.1e-100	Nucleotide-sugar transporter		49	49.154	0.996868	2.74328	67	67.1382	0.997941	4.25679	1.70195	1.55172	71	71	1	4.3027	1.76536	1.56845	57	57.2174	0.9962	3.01243	108	108.375	0.996541	5.50928	3.7604	1.82885	208	209.108	0.994699	8.5764	13.563	2.847
AGAP000388	1436	X: 7118528-7120376 (+)	alpha-tropomyosin 5b, putative	none	none	none		111	111.182	0.998363	4.66244	0	0	0	0	30.3456	0	11	11	1	0.50089	19.704	0.107431	85	85	1	3.3626	3	3	1	0.114592	21.8525	0.0340784	3	3	1	0.0924531	26.1823	0.0274945
AGAP000389	7235	X: 7124538-7145292 (-)	otoferlin	PF08150	2.7e-27	FerB (NUC096) domain		279	300.948	0.927071	2.50487	437	477.903	0.914412	4.51892	15.3758	1.80405	738	790.831	0.933196	7.14741	59.8933	2.85341	191	202.153	0.944828	1.58728	260	284.319	0.914465	2.15554	3.04055	1.35801	410	435.321	0.941834	2.66272	9.29897	1.67754
AGAP000390	3944	X: 7157708-7167818 (-)	phospholipid-transporting ATPase 1	PF00122	1.1e-18	E1-E2 ATPase		445	445	1	6.79447	2	2	1	0.0346918	117.662	0.00510589	26	26	1	0.431062	91.8032	0.0634431	122	122	1	1.75725	24	24.0135	0.999437	0.333969	17.249	0.190052	12	12.0038	0.999686	0.13469	30.0802	0.0766482
AGAP000391	1757	X: 7185243-7188050 (-)	hypothetical protein AaeL_AAEL002450	PF04858	0	TH1 protein		389	389	1	13.3325	558	558	1	21.7268	13.0552	1.62961	594	594	1	22.1064	14.3076	1.65808	263	263	1	8.50344	682	682.233	0.999659	21.2985	39.7607	2.50469	748	748	1	18.8402	30.8843	2.2156
AGAP000392	1259	X: 7190704-7191389 (+)	conserved hypothetical protein	PF00957	1.8e-13	Synaptobrevin		741	759.453	0.975702	36.3252	936	954.598	0.980518	51.8714	12.785	1.42797	777	788.647	0.985231	40.9601	1.74518	1.12759	867	883.231	0.981623	39.8528	1178	1209.59	0.973883	52.6988	9.66528	1.32234	1449	1473.24	0.983546	51.7849	9.23575	1.2994
AGAP000393	1039	X: 7194615-7195860 (+)	hypothetical protein AaeL_AAEL002436	PF05197	4.7e-83	TRIC channel		1204	1207.89	0.996781	70.0074	414	417.296	0.992102	27.4766	68.0643	0.392481	795	801.492	0.9919	50.4415	12.381	0.720517	731	733.849	0.996118	40.1237	489	491.557	0.994799	25.9505	13.3245	0.646762	846	847.026	0.998789	36.0775	1.45081	0.899157
AGAP000394	1796	X: 7199604-7201387 (+)	hypothetical protein AaeL_AAEL012460	PF11470	2.2e-25	GLUT4 regulating protein TUG		550	564.443	0.974411	18.9255	614	626.354	0.980276	23.8587	4.16742	1.26066	489	509.422	0.959911	18.5471	0.119111	0.980006	164	167.732	0.977749	5.30543	430	449.481	0.956659	13.7275	27.6914	2.58744	1318	1351.45	0.975247	33.3004	170.073	6.27666
AGAP000395	1140	X: 7231516-7232328 (-)	endoplasmic reticulum protein erp29	PF07912	4.2e-62	ERp29, N-terminal domain		203	203	1	10.7232	105	105	1	6.30112	5.11949	0.587616	175	175	1	10.0378	0.269978	0.936083	109	109	1	5.43166	285	285.256	0.999103	13.7252	17.2918	2.52689	359	359	1	13.9362	19.5364	2.56573
AGAP000396	984	X: 7240025-7240911 (+)	peroxiredoxins, prx-1, prx-2, prx-3	PF00578	3.6e-39	AhpC/TSA family		1135	1135.64	0.999435	69.4991	373	374.065	0.997153	26.0067	68.8952	0.374202	699	699	1	46.45	16.6645	0.668354	619	619	1	35.736	1115	1115.11	0.999901	62.1599	28.6835	1.73942	2404	2404.25	0.999896	108.128	159.288	3.02574
AGAP000397	2554	X: 7243064-7245602 (-)	nop14	PF04147	7.1e-184	Nop14-like family		597	606.693	0.984023	14.3048	369	372.697	0.990081	9.98317	7.46327	0.69789	428	436.087	0.981456	11.1649	4.14388	0.7805	105	105.794	0.992492	2.35316	366	369.332	0.990978	7.93201	32.5128	3.37079	590	594.778	0.991966	10.306	58.664	4.37964
AGAP000398	1090	X: 7247165-7248423 (+)	methionyl-tRNA formyltransferase	PF00551	3.6e-24	Formyl transferase		58	58	1	3.20431	37	37	1	2.32225	0.82479	0.724727	31	31	1	1.85968	1.84053	0.580368	32	32	1	1.66776	87	87	1	4.37804	6.06706	2.6251	164	164	1	6.65843	15.4364	3.99244
AGAP000399	1854	X: 7260671-7269894 (-)	heterogeneous nuclear ribonucleoprotein	PF00076	1.7e-21	RNA recognition motif. (a.k.a. RRM, RBD, or RNP domain)		5256	6258.21	0.839856	203.27	3197	3687.45	0.866995	136.066	84.89	0.669386	4488	5383.6	0.833643	189.875	3.58928	0.934102	1927	2269.68	0.849018	69.545	2345	3057.98	0.766846	90.4717	20.8279	1.30091	3441	3931.57	0.875223	93.845	29.8143	1.34941
AGAP000400	2237	X: 7273127-7275829 (+)	hypothetical protein AaeL_AAEL005522	PF08711	7.8e-17	TFIIS helical bundle-like domain		1463	1510.28	0.968694	40.656	1011	1040.54	0.971611	31.8219	8.96664	0.782711	1297	1329.02	0.975905	38.8481	0.639202	0.955532	777	796.52	0.975493	20.2275	1353	1382.82	0.978434	33.9069	31.4149	1.67628	1694	1731.82	0.978162	34.2603	35.8495	1.69375
AGAP000401	809	X: 7276546-7277421 (-)	carbonic anhydrase	PF00194	2.8e-49	Eukaryotic-type carbonic anhydrase		26	26	1	1.93534	863	863.896	0.998963	73.0544	241.987	37.7476	605	605	1	48.9002	154.543	25.267	8	8	1	0.561762	167	167	1	11.3228	38.161	20.1559	223	223	1	12.1986	44.2395	21.7149
AGAP000402	1064	X: 7279056-7279974 (-)	hypothetical protein AaeL_AAEL009647	none	none	none		298	298.028	0.999907	16.8674	486	486.262	0.99946	31.2653	16.7578	1.85359	540	540.063	0.999883	33.19	21.0659	1.9677	155	155.017	0.999889	8.27654	249	249.045	0.999819	12.8388	4.84586	1.55123	610	610	1	25.3713	41.7521	3.06545
AGAP000403	2615	X: 7288463-7291716 (-)	hypothetical protein AaeL_AAEL005528	PF02136	1.8e-30	Nuclear transport factor 2 (NTF2) domain		2111	2163.69	0.975648	49.826	1753	1785.68	0.981697	46.7161	1.35078	0.937585	1776	1823.34	0.974036	45.5932	2.27778	0.915048	690	715.132	0.964856	15.5355	3036	3116.57	0.974147	65.3722	319.723	4.20792	2108	2152.25	0.97944	36.423	96.8014	2.3445
AGAP000405	2711	X: 7299356-7303497 (-)	hypothetical protein AaeL_AAEL002910	none	none	none		378	378	1	8.39643	290	290	1	7.31816	1.09117	0.87158	303	303	1	7.30831	1.10992	0.870407	127	127	1	2.66124	211	211	1	4.26914	4.68346	1.60419	565	565	1	9.22303	44.6919	3.46569
AGAP000406	4625	X: 7310660-7318863 (+)	rho-associated protein kinase 1	PF00069	1.3e-54	Protein kinase domain		1297	1355.48	0.956859	17.6487	1368	1417.89	0.964814	20.9732	5.27033	1.18837	1883	1934.05	0.973606	27.3438	34.9854	1.54934	406	432.081	0.93964	5.30718	848	874.49	0.969708	10.3712	30.888	1.95418	1673	1711.53	0.977488	16.3767	116.723	3.08576
AGAP000407	2954	X: 7326460-7331183 (-)	nuclear lamin L1 alpha, putative	PF01363	1.3e-17	FYVE zinc finger		2793	2848.84	0.980398	58.0752	2151	2211.54	0.972627	51.2173	5.01361	0.881913	2541	2601.68	0.976678	57.5899	0.115758	0.991644	1461	1510.91	0.966965	29.0562	3861	3951.83	0.977015	73.3796	228.732	2.52544	3825	3910.55	0.978122	58.5845	128.387	2.01625
AGAP000408	878	X: 7334403-7335498 (+)	hypothetical protein AaeL_AAEL015074	PF02992	6e-06	Transposase family tnp2		0	1.58333	0	0.108595	0	0.666667	0	0.0519455	0	0.478342	0	0.833333	0	0.0620623	0	0.571502	0	3	0	0.194105	0	1.33333	0	0.0832974	0.43596	0.429136	0	1.33333	0	0.0672046	0.487593	0.346228
AGAP000410	3705	X: 7356912-7368641 (+)	histone deacetylase	PF00850	2.3e-81	Histone deacetylase domain		1587	1846.05	0.859674	30.0046	2484	2791.43	0.889867	51.5432	73.7148	1.71784	2553	2788.34	0.915599	49.2109	61.6561	1.64011	667	727.495	0.916845	11.1546	1669	1857.88	0.898337	27.5053	104.062	2.46583	1345	1507.8	0.89203	18.0098	26.8241	1.61456
AGAP000411	3275	X: 7378463-7382141 (-)	coagulation factor XI	PF00089	2.4e-44	Trypsin		6	11.816	0.507787	0.217266	26	30.9732	0.839435	0.647007	2.9607	2.97795	35	38.1222	0.918101	0.76115	4.0503	3.50331	69	75.4668	0.914309	1.30905	23	25.4013	0.905465	0.425434	6.73356	0.324994	110	126.263	0.871198	1.70616	1.18767	1.30336
AGAP000412	3251	X: 7386318-7391029 (+)	MSTP126	none	none	none		1474	1484.96	0.99262	27.5062	1064	1078.6	0.986461	22.6975	5.824	0.825178	1161	1173.96	0.988962	23.6124	4.02178	0.858439	1238	1250.83	0.989744	21.857	2224	2239.87	0.992915	37.7914	55.643	1.72903	1850	1891.51	0.978052	25.7482	5.19616	1.17803
AGAP000413	3650	X: 7395054-7400773 (-)	hypothetical protein AaeL_AAEL009258	PF00520	9.5e-11	Ion transport protein		20	20.2373	0.988276	0.333881	1080	1095.75	0.985624	20.5378	320.259	61.5123	15	15.1993	0.986885	0.272293	0.212117	0.815539	109	111.419	0.978293	1.7341	12153	12238.4	0.993021	183.916	319.215	106.058	337	340.384	0.990058	4.12697	16.4111	2.37989
AGAP000414	1380	X: 7403129-7404268 (+)	NADP-dependent leukotriene B4 12-hydroxydehydrogenase	PF00107	1.7e-21	Zinc-binding dehydrogenase		673	680.637	0.98878	29.7008	96	97.1522	0.988141	4.81623	92.6186	0.162158	149	152.369	0.977888	7.21974	70.9077	0.243082	135	137.133	0.984447	5.64512	444	450.103	0.986441	17.8904	36.8622	3.16918	302	310.306	0.973232	9.95099	7.81362	1.76276
AGAP000415	811	X: 7404437-7405054 (-)	conserved hypothetical protein	PF00576	2.2e-37	HIUase/Transthyretin family		416	420.936	0.988273	31.2556	114	115.86	0.983948	9.7734	32.9054	0.312693	481	488.258	0.985135	39.367	3.25897	1.25952	650	658.91	0.986477	46.1547	408	433.732	0.940672	29.3352	12.8052	0.635584	1517	1526.08	0.99405	83.2744	38.2826	1.80425
AGAP000416	1226	X: 7437094-7437891 (-)	hydroxyacylglutathione hydrolase	PF00753	5.2e-27	Metallo-beta-lactamase superfamily		1023	1025.05	0.997997	50.3487	315	315.846	0.99732	17.6246	68.4707	0.350051	444	446.304	0.994838	23.8037	42.2322	0.472777	248	252.055	0.983911	11.6793	548	553.052	0.990866	24.7436	23.822	2.11859	2405	2412.62	0.99684	87.0871	319.881	7.45653
AGAP000417	836	X: 7449803-7450639 (-)	hypothetical protein An01g09380	none	none	none		3	3	1	0.216096	0	0	0	0	0.596806	0	11	11	1	0.86038	1.52645	3.98147	10	10	1	0.679523	1	1	1	0.0656117	2.25394	0.0965555	2	2	1	0.105871	2.14171	0.155802
AGAP000418	2102	X: 7444787-7475172 (-)	GK16493	PF00069	4.6e-65	Protein kinase domain		564	576.756	0.977882	16.5231	138	144.004	0.958305	4.6868	50.1019	0.283651	457	466.624	0.979375	14.5157	1.42015	0.878509	2392	2409.99	0.992534	65.1319	87	92.9108	0.936382	2.42449	319.908	0.0372243	64	65.8717	0.971585	1.38682	319.912	0.0212925
AGAP000419	5540	X: 7464000-7469540 (-)	uncoordinated protein	none	none	none		841	847.072	0.992832	9.20753	122	123.098	0.991084	1.5201	113.673	0.165093	591	594.741	0.99371	7.01975	6.39477	0.762392	720	723.342	0.995379	7.41728	52	52.4531	0.991362	0.519337	156.671	0.0700172	75	75.4577	0.993934	0.602766	171.11	0.0812651
AGAP000420	2477	X: 7545200-7550460 (+)	conserved hypothetical protein	none	none	none		1035	1035.56	0.999459	25.1757	5	5	1	0.138095	272.484	0.00548525	52	52	1	1.37272	220.788	0.0545256	222	222	1	5.0914	1	1.0005	0.999503	0.0221553	66.4768	0.00435151	5	5.00186	0.999627	0.0893636	71.1788	0.0175519
AGAP000421	1751	X: 7554571-7560998 (-)	conserved hypothetical protein	none	none	none		0	0	0	0	0	0	0	0	0	#DIV/0!	3	3	1	0.112031	0.95785	#DIV/0!	17	17	1	0.551535	4	4	1	0.125303	2.41976	0.22719	1	1	1	0.0252737	5.0733	0.0458243
AGAP000422	1178	X: 7593777-7598788 (+)	heparan sulfate glucosamine 3-O-sulfotransferase 3B1	PF00685	1.3e-42	Sulfotransferase domain		19	19	1	0.971272	5	5	1	0.290374	1.89309	0.298963	5	5	1	0.277542	2.11429	0.285751	4	4	1	0.192897	3	3	1	0.139689	0.141447	0.724164	3	3	1	0.112702	0.150821	0.58426
AGAP000423	556	X: 7603699-7603830 (-)	hypothetical protein Lferr_1683	none	none	none		0	0	0	0	0	0	0	0	0	#DIV/0!	0	0	0	0	0	#DIV/0!	0	0	0	0	0	0	0	0	0	#DIV/0!	0	1	0	0.0795939	0	#DIV/0!
AGAP000424	563	X: 7602257-7602388 (-)	n/a	none	none	none		1	25.3348	0.0394713	2.70983	3	24.9616	0.120185	3.03318	0.172033	1.11932	1	22.061	0.0453288	2.56225	0.0529164	0.945539	3	125.688	0.0238686	12.6823	4	26.769	0.149427	2.60802	16.7207	0.205643	0	1	0	0.0786043	43.3318	0.00619795
AGAP000425	706	X: 7614019-7615753 (-)	NBP2b protein	PF08555	3.4e-11	Eukaryotic family of unknown function (DUF1754)		1878	1883.1	0.997292	160.621	1343	1349.33	0.995306	130.752	8.14201	0.814041	1757	1762.34	0.996969	163.226	0.199916	1.01622	1195	1198.73	0.996891	96.4553	1649	1680.27	0.98139	130.545	15.0112	1.35342	1307	1316.99	0.992413	82.5531	4.01456	0.855869
AGAP000426	1317	X: 7618255-7618858 (-)	translocator protein	PF03073	8e-51	TspO/MBR family		1066	1254.57	0.849693	57.3643	691	840.192	0.822431	43.6442	9.19864	0.760825	594	773.159	0.768276	38.3872	18.2372	0.669183	893	1151.13	0.77576	49.6534	1234	1655.44	0.745423	68.9468	17.1313	1.38856	1265	1460.9	0.865903	49.0897	0.106343	0.988647
AGAP000427	6125	X: 7623873-7631089 (-)	putative vitellogenin receptor	PF00057	7.5e-13	Low-density lipoprotein receptor domain class A		1900	1900.59	0.999689	18.686	11	11.0019	0.999828	0.122884	320.025	0.00657626	34	34.0019	0.999945	0.362995	320.02	0.019426	44	44.0042	0.999905	0.40813	46	46.0028	0.999939	0.41197	0	1.00941	72	72.0116	0.999839	0.520297	0.649556	1.27483
AGAP000428	2257	X: 7633543-7637519 (-)	hypothetical protein AaeL_AAEL014679	PF02845	4.6e-06	CUE domain		546	546.381	0.999303	14.5779	622	624.827	0.995476	18.9392	5.13725	1.29917	521	521.371	0.999289	15.1049	0.235492	1.03615	429	429	1	10.7978	819	820.75	0.997868	19.9465	25.2699	1.84727	1177	1177.12	0.999894	23.0805	44.6152	2.13752
AGAP000429	2822	X: 7638335-7644733 (+)	neutral sphingomyelinase (n-smase) activation associated factor fan	PF02138	1.1e-94	Beige/BEACH domain		343	344.429	0.995852	7.34979	312	313.054	0.996634	7.58919	0.157391	1.03257	345	346.812	0.994775	8.03602	0.623394	1.09337	137	137.383	0.99721	2.76559	489	489.894	0.998175	9.5221	44.2692	3.44306	1538	1539.71	0.99889	24.1455	229.522	8.73069
AGAP000430	1805	X: 7646486-7649633 (-)	synaptotagmin-14	PF00168	2.4e-10	C2 domain		138	138.714	0.994856	4.6278	905	905.501	0.999447	34.3198	160.054	7.41601	354	354.869	0.997552	12.8557	26.2279	2.77793	157	157	1	4.94121	723	723.696	0.999038	21.9921	82.7224	4.45075	180	180	1	4.41316	0.490651	0.893133
AGAP000431	1331	X: 7658182-7671258 (+)	GA13771	PF00751	7.8e-23	DM DNA binding domain		11	11.1459	0.986913	0.504276	8	8.15682	0.980774	0.419253	0.0865502	0.831396	2	2.03841	0.981158	0.100142	1.62185	0.198586	5	5.06758	0.986664	0.216288	1	1.03887	0.962584	0.0428125	0.925491	0.197942	2	2.16702	0.922929	0.0720508	0.598462	0.333124
AGAP000432	670	X: 7691091-7691513 (+)	conserved hypothetical protein	none	none	none		222	234.512	0.946647	21.0777	322	352.027	0.914703	35.9447	9.7035	1.70534	307	323.039	0.95035	31.5271	5.5314	1.49576	304	323.026	0.941101	27.3888	365	390.821	0.933932	31.9956	1.40335	1.1682	584	599.33	0.974421	39.5864	7.15215	1.44535
AGAP000433	2080	X: 7695274-7697821 (-)	ras-related protein Rab-39B	PF00071	3.1e-53	Ras family		1406	1561.81	0.900238	45.2165	1870	2164.43	0.86397	71.189	42.3853	1.5744	1845	2047.45	0.901123	64.3654	25.3174	1.42349	1285	1419.08	0.905514	38.7574	2849	3091.1	0.921678	81.515	126.856	2.10321	2905	3062.19	0.948669	65.1513	61.1743	1.681
AGAP000434	3082	X: 7701984-7705931 (-)	oligosaccharyl transferase	PF02516	6.9e-174	Oligosaccharyl transferase STT3 subunit		877	895.684	0.97914	17.5007	785	794.854	0.987602	17.6437	0.0535418	1.00817	1023	1045.81	0.978191	22.1883	6.71555	1.26785	838	867.173	0.966358	15.9839	1415	1452.98	0.973859	25.8592	29.3212	1.61783	1999	2104.27	0.949971	30.2151	59.5414	1.89035
AGAP000436	2719	X: 7711432-7717294 (+)	brain chitinase and chia	PF00704	1.2e-82	Glycosyl hydrolases family 18		388	393.686	0.985556	8.71914	486	509.449	0.953973	12.8181	7.96967	1.47011	360	362.773	0.992355	8.72429	0	1.00059	243	245.193	0.991054	5.12283	728	740.091	0.983663	14.9301	54.053	2.91442	760	766.778	0.99116	12.48	37.608	2.43615
AGAP000437	1160	X: 7721791-7723233 (-)	predicted protein	PF03103	1.6e-28	Domain of unknown function (DUF243)		0	0	0	0	0	0	0	0	0	#DIV/0!	1	1	1	0.0563697	0.319284	#DIV/0!	0	0	0	0	0	0	0	0	0	#DIV/0!	0	0	0	0	0	#DIV/0!
AGAP000438	1381	X: 7764531-7765931 (+)	hypothetical protein AaeL_AAEL003870	PF06218	3e-129	Nitrogen permease regulator 2		281	281	1	12.2531	351	352.462	0.995853	17.4603	4.94871	1.42497	319	319	1	15.1043	1.94885	1.23269	164	164.369	0.997757	6.76139	323	323.119	0.999631	12.8338	11.138	1.8981	423	423.974	0.997702	13.5863	14.6388	2.00939
AGAP000439	970	X: 7768426-7769418 (+)	hypothetical protein AaeL_AAEL002898	PF01329	3e-30	Pterin 4 alpha carbinolamine dehydratase		996	996	1	61.833	393	393	1	27.7175	44.4047	0.448264	1130	1130.81	0.999281	76.2295	5.84538	1.23283	390	390.396	0.998985	22.8636	618	618	1	34.9465	10.499	1.52848	1487	1487	1	67.8413	96.6108	2.96722
AGAP000440	3442	X: 7773099-7779784 (+)	peroxisomal membrane protein 70 abcd3	PF06472	6.3e-100	ABC transporter transmembrane region 2		2052	2261.81	0.907238	39.5711	2946	3509.5	0.839435	69.7538	100.051	1.76275	3419	3735.36	0.915307	70.9619	109.375	1.79328	2256	2455.93	0.918595	40.5336	2293	2521.1	0.909523	40.176	0.121714	0.991178	6044	6268.1	0.964247	80.5898	198.482	1.98822
AGAP000441	1169	X: 7784541-7786949 (-)	conserved hypothetical protein	PF00808	5.7e-21	Histone-like transcription factor (CBF/NF-Y) and archaeal histone		209	212.22	0.984827	10.9321	289	293.48	0.984735	17.175	6.27253	1.57106	235	240.141	0.978591	13.4325	1.51887	1.22872	80	82.508	0.969603	4.00952	346	351.353	0.984765	16.486	37.6851	4.11171	308	313.276	0.983158	11.8595	20.6826	2.95784
AGAP000442	824	X: 7792761-7794122 (-)	hypothetical protein AaeL_AAEL011401	none	none	none		88	102.064	0.862204	7.45895	312	357.359	0.873072	29.6695	41.1609	3.9777	230	262.992	0.874551	20.8698	19.8605	2.79795	88	107.1	0.821665	7.38366	476	526.117	0.904742	35.0221	63.5672	4.74319	105	122.485	0.857246	6.57827	0.412395	0.890923
AGAP000443	7514	X: 7797031-7815108 (-)	similar to notch homolog 5	PF00059	8e-13	Lectin C-type domain		218	218.079	0.99964	1.74773	1793	1794.77	0.999015	16.3407	320.003	9.34967	983	983.183	0.999814	8.55592	129.777	4.89545	118	118.001	0.999989	0.892126	1576	1576.34	0.999787	11.5071	314.179	12.8985	252	252.177	0.9993	1.48521	5.44138	1.6648
AGAP000444	1264	X: 7822875-7823977 (-)	wd-repeat protein	PF00400	2e-13	WD domain, G-beta repeat		747	760.975	0.981636	36.254	604	630.485	0.957993	34.1241	0.586191	0.941251	549	571.967	0.959846	29.5888	3.6242	0.816153	251	261.393	0.960241	11.7478	646	664.914	0.971555	28.854	37.6317	2.45612	1309	1326.26	0.986983	46.4342	118.401	3.95259
AGAP000445	1616	X: 7834240-7835573 (-)	GL14068	PF00001	4.5e-59	7 transmembrane receptor (rhodopsin family)		46	46	1	1.71415	65	65.7345	0.988827	2.78282	1.97628	1.62344	19	19.0771	0.99596	0.771923	2.57226	0.450324	43	43	1	1.5116	257	257.618	0.9976	8.74425	36.2733	5.78476	56	56	1	1.53356	0	1.01453
AGAP000446	2417	X: 7840900-7843485 (+)	kek1	PF07679	1.3e-13	Immunoglobulin I-set domain		118	120.238	0.981388	2.99569	477	483.714	0.986121	13.6913	62.8491	4.57033	148	149.163	0.992201	4.03542	1.83345	1.34708	72	74.015	0.972775	1.73962	599	604.178	0.99143	13.7112	99.5564	7.88172	79	82.0659	0.962641	1.50259	0.42566	0.863746
AGAP000447	1937	X: 7850066-7854150 (+)	hypothetical protein AaeL_AAEL013627	none	none	none		458	497.571	0.920472	15.4688	240	249.634	0.961407	8.81673	12.8912	0.569969	210	223.831	0.938207	7.55605	19.503	0.48847	115	131.787	0.872622	3.86503	460	499.398	0.921109	14.1418	47.7808	3.65891	813	855.498	0.950323	19.5454	93.6664	5.05699
AGAP000448	1620	X: 7854205-7855196 (-)	mitochondrial ornithine transporter	PF00153	7.8e-16	Mitochondrial carrier protein		614	677.429	0.906368	25.1815	226	236.592	0.95523	9.99124	37.6837	0.396769	345	372.169	0.926999	15.022	15.3972	0.596549	133	156.213	0.8514	5.47789	250	275.602	0.907106	9.33157	7.22033	1.7035	696	739.502	0.941174	20.2013	62.2598	3.68779
AGAP000449	6641	X: 7877837-7887279 (-)	hypothetical protein AaeL_AAEL002883	PF00640	4.6e-40	Phosphotyrosine interaction domain (PTB/PID)		503	626.063	0.803434	5.67698	4037	4713.01	0.856565	48.5511	319.579	8.55228	1564	1901.82	0.822368	18.7258	171.555	3.29855	365	434.906	0.839262	3.72025	4478	5264.22	0.850648	43.4799	319.55	11.6874	451	562.754	0.801416	3.75008	0.034352	1.00802
AGAP000452	3673	X: 7893480-7901213 (+)	conserved hypothetical protein	PF00640	8.9e-42	Phosphotyrosine interaction domain (PTB/PID)		854	1116.46	0.764915	18.3044	1575	1996.83	0.78875	37.1924	83.3873	2.03188	1350	1766.22	0.764343	31.4433	45.961	1.7178	385	488.615	0.787941	7.55713	2068	2597.45	0.796165	38.7895	319.817	5.13283	1540	2006.86	0.767367	24.1797	142.568	3.19959
AGAP000453	6631	X: 7904309-7913810 (-)	hypothetical protein AaeL_AAEL001454	PF10477	5.6e-23	Nucleocytoplasmic shuttling protein for mRNA cap-binding EIF4E		1125	1238.84	0.908109	11.2504	1531	1691.07	0.905344	17.4468	31.4185	1.55077	1418	1631.17	0.869315	16.0851	20.7427	1.42974	853	1015.02	0.840378	8.69573	2077	2315.34	0.89706	19.1524	104.866	2.20251	1826	2049.32	0.891026	13.6768	32.688	1.57282
AGAP000454	2071	X: 7936104-7938841 (+)	oxidoreductase	PF00441	5.5e-15	Acyl-CoA dehydrogenase, C-terminal domain		818	819.33	0.998377	23.8238	789	791.482	0.996864	26.1453	1.18958	1.09744	607	607.552	0.999092	19.1826	4.25383	0.805186	481	481.572	0.998812	13.2097	1134	1134.78	0.999309	30.0553	55.3084	2.27524	1392	1392.65	0.999535	29.7589	58.4832	2.25281
AGAP000456	1518	X: 7924267-7926877 (+)	conserved hypothetical protein	PF00822	1.8e-09	PMP-22/EMP/MP20/Claudin family		525	543.766	0.96549	21.5711	1210	1234.02	0.980539	55.6138	81.6927	2.57816	1144	1171.3	0.976696	50.4544	64.0121	2.33898	528	609.381	0.866454	22.8049	1486	1528.15	0.972416	55.2182	83.0587	2.42133	1102	1120.7	0.983317	32.6717	12.4172	1.43266
AGAP000457	1277	X: 7931088-7934574 (-)	protein-l-isoaspartate o-methyltransferase	PF01135	8.6e-72	Protein-L-isoaspartate(D-aspartate) O-methyltransferase (PCMT)		962	999.873	0.962122	47.1505	969	1030.94	0.939916	55.2303	3.42818	1.17136	919	987.891	0.930265	50.585	0.915542	1.07284	687	734.601	0.935201	32.6792	1139	1236.28	0.921312	53.1023	25.3783	1.62496	1862	1908.64	0.975566	66.1435	63.7371	2.02402
AGAP000458	1385	X: 7945988-7947791 (+)	conserved hypothetical protein	PF11669	2e-19	WW domain-binding protein 1		19	19.1667	0.991304	0.833354	215	218.224	0.985226	10.7792	49.1737	12.9347	63	65.0516	0.968462	3.07123	7.38914	3.68538	13	13.6261	0.954054	0.558896	381	384.444	0.991041	15.2255	91.3945	27.2421	30	31.1079	0.964386	0.993975	1.00583	1.77846
AGAP000459	73	X: 7949492-7949565 (-)	n/a	n/a	n/a	tRNA		15	28.702	0.522612	23.6767	17	49.4015	0.344119	46.2968	2.21434	1.95537	13	39.3195	0.330624	35.22	0.839162	1.48754	23	44.7394	0.514089	34.8159	52	186.572	0.278712	140.188	20.0974	4.02655	16	27.7901	0.575745	16.847	2.5343	0.483888
AGAP000460	1688	X: 7957856-7962564 (+)	hypothetical protein AaeL_AAEL011757	none	none	none		83	83.0752	0.999095	2.96368	65	65.6088	0.990721	2.65903	0.247107	0.897206	20	20.0511	0.99745	0.776731	8.6394	0.262083	26	26.0027	0.999895	0.875099	61	61.1268	0.997926	1.98631	3.45562	2.26981	14	14.0142	0.998987	0.36741	2.00545	0.41985
AGAP000461	9197	X: 7976853-8003775 (-)	type II transmembrane protein	PF07974	3e-05	EGF-like domain		973	1009.84	0.963523	6.61207	3090	3182.48	0.97094	23.673	320.052	3.58027	1190	1235.29	0.963338	8.78265	10.6386	1.32828	582	596.998	0.974878	3.68754	4051	4175.99	0.970069	24.9058	319.627	6.75404	454	467.715	0.970677	2.25056	14.9316	0.610315
AGAP000462	1325	X: 8017977-8020420 (-)	peptidyl-prolyl cis-trans isomerase f, ppif	PF00160	4.5e-49	Cyclophilin type peptidyl-prolyl cis-trans isomerase/CLD		14406	14428.5	0.998438	655.751	8837	8856.6	0.997787	457.283	160.167	0.697342	11076	11107.8	0.99714	548.169	45.3074	0.835941	7310	7351.64	0.994336	315.195	10416	10457.9	0.995992	432.929	97.1987	1.37353	20875	20906.4	0.998498	698.261	318.855	2.21533
AGAP000463	3389	X: 8024933-8035855 (+)	cell division cycle and apoptosis regulator protein 1	PF02037	6.1e-10	SAP domain		941	958.669	0.981569	17.0345	954	993.38	0.960358	20.0529	3.47118	1.17719	997	1091.14	0.913719	21.053	5.75155	1.2359	228	230.698	0.988304	3.86708	891	905.897	0.983555	14.6621	89.1766	3.79152	1326	1368.53	0.968926	17.8705	139.671	4.62119
AGAP000466	2126	X: 8049063-8054137 (+)	Acetylcholinesterase; Short=AChE; Flags: Precursor gi|228651|prf||1808210A	PF00135	4e-176	Carboxylesterase		147	147	1	4.16377	1309	1309	1	42.1221	266.21	10.1163	689	689	1	21.1914	94.0771	5.08947	153	153	1	4.08826	1358	1358	1	35.0368	231.979	8.5701	805	805.288	0.999642	16.7627	74.6876	4.1002
AGAP000467	3782	X: 8075013-8087489 (+)	swiss cheese, isoform A	PF01734	2.9e-20	Patatin-like phospholipase		1174	1174	1	18.693	1621	1621	1	29.3221	31.6008	1.56861	1373	1373	1	23.7385	8.74585	1.26991	903	903	1	13.5637	2391	2391.64	0.999734	34.6865	141.876	2.5573	2654	2654	1	31.0552	113.925	2.28958
AGAP000468	2748	X: 8090995-8094135 (+)	mucin 2 precursor	PF01607	2.8e-06	Chitin binding Peritrophin-A domain		2311	2336.61	0.989038	51.2039	66	67.5445	0.977134	1.68154	319.925	0.0328401	255	257.903	0.988742	6.13683	319.892	0.119851	1676	1683.7	0.995426	34.8064	693	698.387	0.992286	13.9401	100.394	0.400504	93	93.8942	0.990476	1.51209	320.056	0.0434429
AGAP000469	1510	X: 8098468-8102477 (-)	hypothetical protein AaeL_AAEL014760	none	none	none		327	336.04	0.973097	13.4013	473	490.191	0.96493	22.2086	12.168	1.6572	415	429.765	0.965643	18.6105	5.2258	1.38871	332	354.395	0.936808	13.3328	579	612.149	0.945848	22.2366	14.1885	1.66781	533	547.222	0.974011	16.0377	2.18548	1.20288
AGAP000470	1569	X: 8105454-8109526 (+)	hypothetical protein AaeL_AAEL011830	PF00596	4.4e-41	Class II Aldolase and Adducin N-terminal domain		1557	2209.83	0.704579	84.8142	2893	3548.36	0.815305	154.717	111.63	1.82419	2643	3509.35	0.753132	146.254	91.3083	1.7244	1573	1999.55	0.786677	72.3969	3785	4968.96	0.761728	173.712	263.142	2.39944	6990	7830.24	0.892693	220.855	319.314	3.05061
AGAP000471	1973	X: 8114822-8116713 (+)	F-box/LRR-repeat protein 4	none	none	none		665	665	1	20.2968	643	643	1	22.2955	1.04062	1.09847	270	270	1	8.9483	31.7522	0.440872	287	287	1	8.26353	411	411	1	11.4262	4.5935	1.38273	538	538	1	12.0673	6.79778	1.46031
AGAP000472	3678	X: 8124550-8133009 (-)	chordin	PF07452	2.2e-17	CHRD domain		1394	1475.01	0.945079	24.1499	676	736.71	0.917594	13.7031	37.1415	0.567418	1423	1512.57	0.940786	26.891	2.46964	1.1135	1549	1636.19	0.946714	25.2715	1058	1154.29	0.91658	17.2144	23.1032	0.681178	1541	1636.62	0.941577	19.692	11.929	0.779218
AGAP000473	1896	X: 8188246-8189818 (-)	amino acid transporter	PF01490	5.7e-74	Transmembrane amino acid transporter protein		198	238.723	0.829413	7.58209	113	144.591	0.781515	5.21719	3.39259	0.688094	128	159.443	0.802797	5.49882	2.81125	0.725238	113	147.748	0.764816	4.42684	111	149.15	0.744215	4.31493	0.0879268	0.97472	77	96.0873	0.801354	2.24276	6.86391	0.506628
AGAP000474	2048	X: 8221968-8225382 (+)	origin recognition complex subunit 2	PF04084	8.4e-100	Origin recognition complex subunit 2		162	162	1	4.76341	76	76	1	2.53873	5.45715	0.532965	29	29	1	0.925916	20.7164	0.194381	15	15	1	0.416075	225	225	1	6.02615	47.1896	14.4833	112	112	1	2.42015	14.0106	5.81662
AGAP000475	2359	X: 8267655-8268815 (+)	hypothetical protein AaeL_AAEL009767	PF00651	3.2e-23	BTB/POZ domain		562	567.575	0.990177	14.4887	462	468.135	0.986895	13.5762	0.516632	0.93702	431	437.553	0.985023	12.1285	2.26217	0.837101	445	449.295	0.990441	10.8197	620	626.579	0.9895	14.5692	5.91961	1.34654	872	876.041	0.995387	16.4343	12.6485	1.51892
AGAP000476	1999	X: 8271710-8275820 (-)	xaa-Pro aminopeptidase 1	PF00557	4e-39	Metallopeptidase family M24		113	113.152	0.998655	3.40865	162	162.04	0.999756	5.54551	4.20225	1.62689	15	15.0757	0.994979	0.493138	17.3998	0.144673	44	44	1	1.2504	127	127.364	0.997139	3.4948	9.31688	2.79495	9	9.01899	0.997894	0.199664	8.25814	0.15968
AGAP000477	1370	X: 8293985-8359883 (+)	CG32944, isoform E	PF00069	5.1e-51	Protein kinase domain		78	79.6177	0.979681	3.49963	320	320.112	0.999651	15.9851	41.5525	4.56765	259	259.146	0.999435	12.3688	25.9251	3.53432	52	52	1	2.15622	472	472	1	18.8977	82.0912	8.76427	103	103	1	3.32714	1.92642	1.54304
AGAP000478	1181	X: 8423228-8424268 (-)	hypothetical protein AaeL_AAEL006374	PF02214	4.3e-18	K+ channel tetramerisation domain		73	73	1	3.72225	93	93	1	5.38724	1.71112	1.44731	94	94	1	5.20453	1.44108	1.39822	21	21	1	1.01014	75	75	1	3.48336	7.27363	3.44839	95	95	1	3.55982	8.05788	3.52409
AGAP000479	1372	X: 8426440-8427705 (+)	WD repeat protein 18	PF00400	2e-07	WD domain, G-beta repeat		294	298.771	0.984032	13.1134	91	94.698	0.960949	4.72194	19.6739	0.360085	119	122.304	0.972984	5.82896	14.5542	0.444504	51	51.6426	0.987556	2.13828	209	214.875	0.972659	8.59051	22.7882	4.01749	352	361.421	0.973933	11.6577	41.9507	5.45191
AGAP000480	1323	X: 8427945-8429151 (-)	hypothetical protein AaeL_AAEL014388	PF00400	0.19	WD domain, G-beta repeat		340	348.611	0.9753	15.8677	365	374.054	0.975795	19.3423	2.04349	1.21897	257	260.265	0.987457	12.8635	1.97627	0.810672	206	210.325	0.979436	9.03112	509	512.695	0.992792	21.2563	27.2764	2.35367	512	514.764	0.994631	17.2188	15.5639	1.90661
AGAP000481	2516	X: 8432930-8435853 (+)	glycoside hydrolases	PF00232	5.5e-144	Glycosyl hydrolase family 1		108	108	1	2.58491	48	48	1	1.30516	4.27081	0.504915	102	102	1	2.6509	0.0504836	1.02553	440	440	1	9.93465	302	302	1	6.58391	7.48409	0.662722	542	542	1	9.5333	0.283634	0.959601
AGAP000482	913	X: 8438721-8439428 (-)	hypothetical protein AaeL_AAEL009576	PF07304	5e-09	Steroid receptor RNA activator (SRA1)		559	559	1	36.87	449	449	1	33.6441	0.808096	0.912506	559	559.643	0.998851	40.0815	0.796274	1.0871	312	312.128	0.99959	19.421	538	538.216	0.999599	32.335	12.4573	1.66495	779	780.287	0.99835	37.8215	24.297	1.94745
AGAP000483	3446	X: 8442607-8449954 (+)	suppressor of actin (sac)	PF02383	1.6e-85	SacI homology domain		997	1017.42	0.979929	17.7794	2092	2112.13	0.990468	41.9314	119.453	2.35843	1680	1713.56	0.980413	32.5154	53.7974	1.82882	521	534.755	0.974278	8.81557	2148	2187.6	0.981899	34.8209	222.79	3.94993	1728	1759.49	0.982103	22.5957	92.0845	2.56316
AGAP000484	2066	X: 8487286-8509533 (-)	GA19667	PF00046	1.9e-20	Homeobox domain		25	25.8723	0.966284	0.754115	17	17.6743	0.961846	0.585257	0.342773	0.776085	17	18.7017	0.909006	0.59191	0.337279	0.784907	17	18.833	0.902669	0.517846	19	21.0735	0.901605	0.559493	0.057792	1.08042	10	10.779	0.927733	0.230888	1.38255	0.445862
AGAP000485	740	X: 8537815-8538555 (+)	venom allergen	PF00188	3.5e-17	Cysteine-rich secretory protein family		1	1.08099	0.925082	0.0879672	11	11.352	0.968992	1.04948	2.67083	11.9304	46	46.8098	0.9827	4.13627	13.6004	47.0206	11	12.0686	0.911456	0.926479	11	11.3875	0.965975	0.844078	0.0775091	0.91106	100	107.942	0.92642	6.45528	14.9676	6.96754
AGAP000488	1879	X: 8579576-8602534 (-)	H6-like-homeobox	PF00046	1.2e-19	Homeobox domain		44	46.3537	0.949222	1.48556	58	63.927	0.907285	2.32751	1.66918	1.56676	21	23.3514	0.899304	0.812624	1.80032	0.547015	28	30.4614	0.919195	0.920946	64	70.0306	0.913886	2.04432	3.90302	2.2198	12	12.5606	0.955371	0.295826	3.00471	0.32122
AGAP000489	3065	X: 8635241-8652253 (-)	GK13696	PF07714	1.8e-93	Protein tyrosine kinase		525	525	1	10.3148	872	872	1	19.4634	30.9016	1.88694	730	730	1	15.5739	12.3127	1.50986	131	131	1	2.42802	701	701	1	12.5451	89.8905	5.1668	508	508	1	7.3348	34.3925	3.0209
AGAP000491	531	X: 8681663-8681995 (-)	HIG1 domain family member 2A, putative	PF04588	4.5e-26	Hypoxia induced protein conserved region		965	965	1	109.437	546	546	1	70.3447	16.2856	0.642787	545	545	1	67.1129	19.7075	0.613256	603	603	1	64.5109	599	599	1	61.8756	0.326878	0.95915	690	690	1	57.5055	1.38983	0.891407
AGAP000492	1571	X: 8689135-8692322 (+)	phosphatase	PF00782	5.9e-14	Dual specificity phosphatase, catalytic domain		297	311.233	0.954268	11.93	608	630.026	0.965039	27.4357	34.6977	2.29972	511	529.23	0.965553	22.0279	17.6039	1.84643	104	109.953	0.945859	3.97596	402	415.331	0.967902	14.5013	39.6788	3.64724	296	307.048	0.96402	8.64936	12.6382	2.17541
AGAP000493	741	X: 8703689-8704125 (-)	conserved hypothetical protein	PF00209	7.5e-10	Sodium:neurotransmitter symporter family		114	165.285	0.68972	13.4322	67	109.704	0.610732	10.1284	1.59765	0.754039	46	67.8301	0.678165	5.9856	8.10592	0.445616	463	634.344	0.729888	48.6315	159	258.442	0.615225	19.1308	39.5289	0.393383	34	44.8272	0.758468	2.67718	167.897	0.0550503
AGAP000494	1097	X: 8717102-8717644 (+)	conserved hypothetical protein	PF00209	2.1e-09	Sodium:neurotransmitter symporter family		280	490.344	0.571028	26.917	625	1371.25	0.455787	85.5156	121.687	3.17701	364	644.763	0.564549	38.4324	8.66514	1.42781	568	959.803	0.591788	49.7034	1270	2264.19	0.560908	113.212	109.521	2.27775	253	488.136	0.518299	19.6919	65.7665	0.396188
AGAP000495	915	X: 8753416-8754249 (-)	ubiquitin-conjugating enzyme E2 i	PF00179	3.4e-40	Ubiquitin-conjugating enzyme		26	26	1	1.71114	11	11	1	0.822442	1.32871	0.48064	10	10	1	0.714632	1.73093	0.417635	12	12.0941	0.992216	0.75087	10	10	1	0.599468	0.171827	0.798365	26	26	1	1.2575	0.844145	1.67472
AGAP000496	767	X: 8755111-8755803 (+)	geminin, putative	PF07412	3e-08	Geminin		423	432.228	0.978649	33.9352	220	227.348	0.967681	20.2782	9.79418	0.597557	200	208.118	0.960995	17.7426	14.5386	0.522838	146	149.104	0.979184	11.0434	253	261.187	0.968654	18.6786	6.61685	1.69138	306	317.816	0.96282	18.3373	6.80098	1.66048
AGAP000497	1042	X: 8757702-8758194 (-)	conserved hypothetical protein	none	none	none		129	129	1	7.45512	91	91.1103	0.998789	5.98182	0.920663	0.802377	182	182	1	11.4211	3.66778	1.53198	193	193.137	0.999289	10.5295	315	315.523	0.998344	16.6093	6.40311	1.57741	252	252	1	10.7026	0.052479	1.01644
AGAP000498	1122	X: 8762493-8764262 (+)	conserved hypothetical protein	PF02136	1.8e-30	Nuclear transport factor 2 (NTF2) domain		1841	1866.49	0.986346	100.176	865	877.249	0.986036	53.4889	55.4378	0.533949	1209	1229.1	0.98365	71.6303	19.4294	0.715045	1127	1155.89	0.975004	58.5241	1602	1625.91	0.985293	79.4862	14.8979	1.35818	2602	2656.26	0.979574	104.769	64.4811	1.79019
AGAP000499	1121	X: 8772048-8777600 (-)	hypothetical protein AaeL_AAEL009776	none	none	none		198	198.6	0.99698	10.6686	315	321.24	0.980577	19.6046	11.0195	1.8376	309	310.414	0.995445	18.1067	8.28755	1.6972	128	128.336	0.997383	6.50359	336	339.692	0.989131	16.6214	21.0351	2.55573	267	268.621	0.993965	10.6045	5.52642	1.63056
AGAP000500	3146	X: 8794244-8798842 (+)	NADPH-cytochrome P450 reductase	PF00667	1.5e-77	FAD binding domain		10009	10478.6	0.955182	200.576	14893	15453.3	0.963742	336.044	318.892	1.67539	8160	8759.39	0.931571	182.062	10.6764	0.907696	6410	6731.07	0.952301	121.545	6114	6728.58	0.908661	117.315	1.38613	0.965198	9603	10059.9	0.954584	141.511	21.5364	1.16427
AGAP000501	2637	X: 8801563-8804794 (+)	williams-beuren syndrome critical region protein	PF01189	2.8e-16	NOL1/NOP2/sun family		1865	1895.49	0.983914	43.2857	997	1008.13	0.988962	26.1541	38.9273	0.60422	1242	1268.12	0.979405	31.4451	18.1075	0.726455	345	350.406	0.984572	7.5487	832	861.371	0.965902	17.9171	45.5761	2.37353	856	874.092	0.979302	14.669	27.0385	1.94325
AGAP000502	3080	X: 8827758-8847273 (+)	wd-repeat protein	PF03451	6.5e-26	HELP motif		22	22.5061	0.977511	0.44003	190	194.949	0.974616	4.33015	39.5197	9.84058	338	351.214	0.962377	7.45632	82.0385	16.945	14	14.8908	0.940177	0.274649	103	105.03	0.980672	1.87047	16.5931	6.8104	208	211.622	0.982885	3.04064	35.1072	11.071
AGAP000504	7053	X: 8858958-8889428 (-)	hypothetical protein AaeL_AAEL009261	PF00620	2e-45	RhoGAP domain		2742	3033.18	0.904002	25.8974	1693	1875.45	0.902716	18.1914	33.293	0.702441	2149	2475.23	0.868201	22.9481	5.09595	0.886116	1411	1585.11	0.890161	12.7672	3882	4330.56	0.896421	33.6788	268.705	2.63792	2448	2707.15	0.904271	16.9861	19.1276	1.33045
AGAP000506	2036	X: 8953210-8957442 (+)	scarlet	PF01061	1.7e-31	ABC-2 type transporter		47	47.1621	0.996563	1.39492	51	51.8403	0.98379	1.7419	0.570388	1.24875	6	6	1	0.192698	7.72163	0.138143	37	37.001	0.999972	1.0324	4	4.0004	0.999901	0.107774	7.41887	0.104392	13	13.0035	0.999731	0.282642	4.67608	0.273772
AGAP000507	1445	X: 8960404-8961760 (+)	transcription factor IIIA	PF00096	0.00022	Zinc finger, C2H2 type		163	167.046	0.975779	6.96147	197	205.116	0.960433	9.71102	2.82389	1.39497	125	129.836	0.962751	5.87532	0.786942	0.843977	52	52.9722	0.981647	2.08253	234	239.445	0.97726	9.08919	27.3465	4.36449	176	179.983	0.977871	5.51211	10.5088	2.64683
AGAP000508	826	X: 8964702-8965358 (-)	mitochondrial ribosomal protein, L22, putative	PF00237	7e-24	Ribosomal protein L22p/L17e		603	603	1	43.9612	343	343	1	28.4085	10.2093	0.646218	232	232	1	18.3659	31.7963	0.417775	79	79.4362	0.994509	5.46322	413	413.421	0.998982	27.4536	52.4198	5.02517	399	399.447	0.99888	21.401	36.0869	3.91729
AGAP000509	782	X: 8973099-8975041 (+)	fgf receptor activating protein	PF10277	1e-38	Frag1/DRAM/Sfk1 family		70	70	1	5.39044	247	247	1	21.6085	28.9265	4.00867	93	93	1	7.77642	1.64292	1.44263	78	78	1	5.66629	576	576	1	40.402	90.5045	7.13024	49	49	1	2.77296	4.13439	0.489378
AGAP000512	1705	X: 9067175-9086029 (+)	transcription enhancer factor, putative	PF01285	6.5e-95	TEA/ATTS domain family		894	932.922	0.95828	32.9498	875	926.18	0.944741	37.1625	2.00495	1.12785	1059	1114.35	0.95033	42.7367	8.30266	1.29702	326	351.646	0.927069	11.7163	514	604.043	0.850932	19.4326	13.6607	1.6586	568	600.005	0.946659	15.5735	4.67322	1.32922
AGAP000513	1224	X: 9095913-9096723 (+)	protease S51 alpha-aspartyl dipeptidase	PF03575	1.1e-44	Peptidase family S51		1361	1361	1	66.959	150	150.064	0.999571	8.38744	211.716	0.125262	182	182.108	0.999409	9.7286	202.193	0.145292	149	149.087	0.999417	6.9194	209	209	1	9.36596	2.29932	1.35358	305	305	1	11.0274	5.68543	1.59369
AGAP000514	2151	X: 9099452-9107715 (+)	maintenance of killer 16 (mak16) protein	PF04874	6e-25	Mak16 protein C-terminal region		1580	1648.83	0.958252	46.1604	524	547.389	0.957271	17.4096	98.372	0.377154	846	895.607	0.944611	27.2258	37.7237	0.589809	400	413.773	0.966713	10.9278	411	438.42	0.937458	11.1799	0.120279	1.02307	808	835.12	0.967526	17.1816	13.7655	1.57228
AGAP000515	587	X: 9111183-9111574 (-)	Enhancer of rudimentary homolog gi|1519515|gb|AAC47489.1| enhancer of	PF01133	7.9e-51	Enhancer of rudimentary		49	133.879	0.366003	13.7343	33	104.692	0.315212	12.2013	0.398373	0.888382	56	110.628	0.506199	12.3235	0.353581	0.897279	24	50.9723	0.470844	4.93295	48	87.3339	0.549615	8.16079	2.31843	1.65434	68	128.074	0.530943	9.65557	4.51788	1.95736
AGAP000516	842	X: 9114858-9115249 (-)	Enhancer of rudimentary homolog gi|1519515|gb|AAC47489.1| enhancer of	PF01133	7.9e-51	Enhancer of rudimentary		121	269.161	0.449546	19.2501	90	226.478	0.397389	18.4013	0.207216	0.955907	152	257.287	0.59078	19.9806	0.15822	1.03795	180	322.971	0.557326	21.7902	332	522.962	0.634846	34.0679	9.76626	1.56345	461	746.052	0.617919	39.2114	19.0019	1.7995
AGAP000519	4520	X: 9215504-9266532 (+)	GI15039	PF00609	1.3e-46	Diacylglycerol kinase accessory domain		1003	1025.63	0.977934	13.6642	1951	1988.4	0.981191	30.0953	98.5208	2.20249	1399	1429.42	0.978716	20.6788	23.5942	1.51336	161	167.613	0.960548	2.10658	545	565.33	0.964039	6.86042	47.4372	3.25666	288	298.494	0.964844	2.92248	3.11853	1.38731
AGAP000520	3584	X: 9291162-9297115 (+)	hypothetical protein AaeL_AAEL004824	PF01757	1.6e-16	Acyltransferase family		474	540.823	0.876442	9.08698	245	263.171	0.930954	5.02347	15.2903	0.552821	626	666.939	0.938616	12.1681	6.34809	1.33907	219	247.419	0.885139	3.92171	145	149.774	0.968126	2.29222	6.69718	0.584495	405	417.316	0.970488	5.1529	3.18267	1.31394
AGAP000521	2159	X: 9297279-9311482 (-)	hypothetical protein AaeL_AAEL004811	PF01757	7.4e-21	Acyltransferase family		99	99	1	2.76131	299	299	1	9.47441	29.751	3.43113	153	153	1	4.63386	4.29146	1.67814	113	113	1	2.97328	147	147	1	3.73467	1.14249	1.25608	811	811.247	0.999695	16.6286	95.5573	5.59268
AGAP000522	1024	X: 9410886-9414538 (-)	conserved hypothetical protein	none	none	none		64	68.814	0.930044	4.04678	298	326.906	0.911576	21.8402	48.2304	5.39693	100	105.202	0.950554	6.7178	2.96753	1.66004	40	42.9467	0.931386	2.38254	591	624.151	0.946886	33.4331	128.27	14.0325	100	105.894	0.944337	4.57644	3.59607	1.92082
AGAP000523	416	X: 9455267-9456114 (+)	mitochondrial ATP synthase lipid binding protein	PF00137	3.8e-17	ATP synthase subunit C		12812	12812	1	1854.63	5341	5342	0.999813	878.505	319.047	0.473682	5537	5537	1	870.332	319.043	0.469275	8205	8205	1	1120.46	11241	11241	1	1482.17	82.9326	1.32282	9823	9823	1	1044.97	5.48728	0.932626
AGAP000526	2208	X: 9460914-9469141 (+)	hypothetical protein AaeL_AAEL009646	PF00076	1.1e-12	RNA recognition motif. (a.k.a. RRM, RBD, or RNP domain)		6673	6920.06	0.964298	188.731	4367	4583.38	0.952791	142.01	50.5195	0.752447	5715	5995.52	0.953211	177.555	3.25473	0.940783	5139	5467.94	0.939842	140.681	5725	6096.53	0.939058	151.451	4.12878	1.07656	8699	8972.79	0.969487	179.839	46.5094	1.27835
AGAP000528	4046	X: 9476781-9479515 (+)	conserved hypothetical protein	PF07716	7.1e-05	Basic region leucine zipper		6518	6570.69	0.991981	97.7952	6276	6378.06	0.983998	107.844	7.56286	1.10275	6632	6680.64	0.992719	107.968	7.91073	1.10402	4911	4952.97	0.991527	69.5425	12187	12281.8	0.992281	166.504	319.07	2.39428	20125	20210.3	0.995781	221.055	318.905	3.1787
AGAP000529	2958	X: 9483605-9487886 (-)	vacuolar protein sorting vps16	PF04841	1.7e-102	Vps16, N-terminal region		710	714.26	0.994036	14.5409	754	759.749	0.992434	17.5714	3.54762	1.20841	797	805.784	0.989098	17.8125	4.11775	1.22499	684	690.347	0.990806	13.2581	987	1009.29	0.977916	18.7156	11.6805	1.41164	1339	1349.75	0.992037	20.1934	19.2751	1.5231
AGAP000530	1509	X: 9490005-9491076 (+)	conserved hypothetical protein	PF01612	3.3e-19	3\-5\ exonuclease		148	167.824	0.881874	6.69728	115	142.536	0.806814	6.46203	0.109729	0.964874	110	128.483	0.856148	5.56748	0.935003	0.831305	63	80.1288	0.786234	3.01655	156	202.827	0.76913	7.37264	11.9534	2.44406	263	331.544	0.793258	9.72315	24.6427	3.22327
AGAP000531	852	X: 9491196-9491909 (+)	lipoate-protein ligase	PF03099	1.6e-17	Biotin/lipoate A/B protein ligase family		192	237.55	0.808251	16.7899	102	145.215	0.702407	11.6602	3.31608	0.694477	94	121.973	0.770659	9.36116	7.08172	0.557547	36	53.3356	0.674971	3.55622	127	194.518	0.652895	12.523	18.6532	3.52144	375	547.986	0.684324	28.4633	79.3048	8.00381
AGAP000532	4904	X: 9497930-9504469 (+)	histone deacetylase	PF00850	3.3e-93	Histone deacetylase domain		2528	2734.49	0.924487	33.5783	1710	1854.12	0.922272	25.8655	17.5752	0.770304	2418	2673.95	0.904279	35.6539	1.56076	1.06181	3478	4076.8	0.85312	47.2258	4607	5170.31	0.89105	57.83	21.4851	1.22454	3908	4394.63	0.889267	39.6576	14.9369	0.839744
AGAP000533	3444	X: 9543583-9548481 (-)	conserved hypothetical protein	none	none	none		460	479.609	0.959115	8.38604	662	696.309	0.950728	13.8316	16.6718	1.64936	580	604.916	0.95881	11.4851	6.57007	1.36955	181	190.12	0.95203	3.136	987	1034.97	0.953655	16.4835	134.162	5.25622	681	711.674	0.956899	9.14477	45.6855	2.91606
AGAP000534	2154	X: 9555424-9565114 (+)	glutathione synthetase	PF03917	3.6e-80	Eukaryotic glutathione synthase, ATP binding domain		1595	1600.11	0.996804	44.734	1292	1294.24	0.998267	41.1058	1.61596	0.918894	1543	1545.93	0.998108	46.9296	0.742463	1.04908	1102	1105.31	0.997003	29.1508	1982	1987.73	0.997117	50.6174	50.2413	1.7364	3992	3997.09	0.998727	82.1208	239.873	2.8171
AGAP000535	2581	X: 9591119-9594691 (-)	hypothetical protein AaeL_AAEL005543	PF01757	4.2e-30	Acyltransferase family		522	522.744	0.998577	12.1965	4	4.00256	0.999361	0.106092	134.94	0.00869856	45	45.1709	0.996217	1.14439	95.4424	0.0938294	581	581.511	0.999122	12.7991	6	6.0114	0.998104	0.127754	167.676	0.00998148	5	5.02388	0.995247	0.0861402	198.219	0.00673018
AGAP000536	1153	X: 9622662-9623406 (-)	peptidoglycan recognition protein-lc isoform	PF01510	1.3e-21	N-acetylmuramoyl-L-alanine amidase		282	282	1	14.7283	113	113	1	6.70475	12.6824	0.455229	210	210.239	0.998862	11.9231	1.67165	0.809537	346	346	1	17.0474	869	869.588	0.999324	41.3687	47.8419	2.42669	869	869	1	33.3538	27.359	1.95653
AGAP000537	641	X: 9628331-9630253 (+)	hypothetical protein AaeL_AAEL009478	PF03103	3.1e-30	Domain of unknown function (DUF243)		0	0	0	0	2	2	1	0.213455	0.659227	#DIV/0!	3	3	1	0.306032	0.95785	#DIV/0!	3	3	1	0.265873	20	20	1	1.71143	3.29317	6.43702	6	6	1	0.414236	0.130755	1.55802
AGAP000538	926	X: 9631418-9634853 (-)	hypothetical protein AaeL_AAEL009484	PF03103	4.8e-29	Domain of unknown function (DUF243)		0	0	0	0	0	0	0	0	0	#DIV/0!	0	0	0	0	0	#DIV/0!	0	0	0	0	0	0	0	0	0	#DIV/0!	1	1	1	0.0477907	0	#DIV/0!
AGAP000539	3800	X: 9649892-9653790 (-)	carboxypeptidase A1	PF00246	9.3e-64	Zinc carboxypeptidase		43	43.7762	0.98227	0.693724	44	44.5752	0.987095	0.802497	0.280375	1.1568	44	44.5971	0.986611	0.767409	0.172816	1.10622	18	18.0994	0.994511	0.270576	6	6.03818	0.993676	0.0871586	1.87679	0.322122	6	6.04309	0.99287	0.0703769	2.51292	0.2601
AGAP000540	1849	X: 9667147-9670481 (+)	proton-coupled amino acid transporter 1	PF01490	5.9e-71	Transmembrane amino acid transporter protein		46	46.7228	0.98453	1.52168	217	219.723	0.987606	8.12966	32.3293	5.34256	328	330.688	0.99187	11.6946	58.3583	7.68532	84	86.5113	0.970971	2.65795	103	105.385	0.977369	3.12629	0.505228	1.1762	83	84.5198	0.982019	2.02291	1.11235	0.761079
AGAP000541	885	X: 9681288-9683495 (+)	40S ribosomal protein S15/S22	PF00410	1.5e-24	Ribosomal protein S8		23772	25004.7	0.950701	1701.42	4948	5298.86	0.933787	409.612	318.825	0.240747	9915	10519.1	0.942567	777.214	318.756	0.456803	7900	8394.02	0.941146	538.812	5201	5650.64	0.920427	350.221	140.401	0.649987	12145	12980.5	0.935631	649.089	40.0863	1.20467
AGAP000542	72	X: 9742827-9742899 (-)	n/a	n/a	n/a	tRNA		0	0	0	0	0	0	0	0	0	#DIV/0!	0	0	0	0	0	#DIV/0!	0	0	0	0	0	0	0	0	0	#DIV/0!	0	0	0	0	0	#DIV/0!
AGAP000543	963	X: 9799822-9802202 (+)	vitamin-K-epoxide reductase (warfarin-sensitive), putative	PF07884	2e-29	Vitamin K epoxide reductase family		99	99	1	6.19072	101	101	1	7.17511	0.493091	1.15901	80	80	1	5.4321	0.386282	0.877459	102	102	1	6.01706	139	139	1	7.91728	1.40839	1.31581	57	57	1	2.61941	6.47742	0.435331
AGAP000544	1723	X: 9804770-9809542 (+)	conserved hypothetical protein	PF03151	6.3e-37	Triose-phosphate Transporter family		447	447.356	0.999204	15.6351	512	512.993	0.998065	20.3685	4.34707	1.30274	466	466.27	0.999421	17.6952	1.19652	1.13176	362	362.94	0.997409	11.9663	518	518.315	0.999392	16.5005	5.56929	1.37891	563	564.311	0.997677	14.494	2.35518	1.21123
AGAP000545	4415	X: 9814281-9820409 (-)	hypothetical protein AaeL_AAEL011289	PF07728	9.4e-41	AAA domain (dynein-related subfamily)		1456	1456.17	0.999884	19.8616	1328	1328	1	20.5779	0.453081	1.03606	1404	1404.7	0.999499	20.8045	0.66358	1.04747	585	585.031	0.999946	7.52764	1498	1498.62	0.999587	18.6186	84.4938	2.47336	3899	3899	1	39.082	319.655	5.1918
AGAP000546	1078	X: 9828286-9828754 (+)	acyl-CoA-binding protein	PF00887	1.5e-32	Acyl CoA binding protein		2838	2847.82	0.996552	159.084	1238	1245.1	0.994294	79.017	100.649	0.4967	1860	1869.9	0.994708	113.423	29.7036	0.712976	2099	2112.77	0.993483	111.338	1664	1690.73	0.984192	86.0284	14.6374	0.772678	2228	2239.99	0.994647	91.9565	9.51908	0.825922
AGAP000547	2009	X: 9831843-9833441 (-)	hypothetical protein AaeL_AAEL013842	PF11464	8.2e-23	FYVE-finger-containing Rab5 effector protein rabenosyn-5		548	550.891	0.994753	16.5127	536	540.42	0.991821	18.4029	1.10511	1.11447	425	436.994	0.972552	14.2233	1.69697	0.861355	213	215.802	0.987015	6.1022	1130	1140.14	0.991107	31.129	144.338	5.10127	1343	1354.66	0.991392	29.8404	144.553	4.89011
AGAP000548	1224	X: 9838307-9839464 (+)	putative salivary protein SG1C	none	none	none		717	717	1	35.2753	0	0	0	0	196.31	0	16	16	1	0.854756	175.887	0.024231	0	0	0	0	2	2	1	0.0896264	0.300896	#DIV/0!	0	0	0	0	0	#DIV/0!
AGAP000549	1847	X: 9839943-9843691 (-)	lipoamide acyltransferase component of branched-chain alpha-keto acid	PF00198	6.5e-83	2-oxoacid dehydrogenases acyltransferase (catalytic domain)		714	808.936	0.882641	26.3742	837	908.153	0.92165	33.6377	6.26753	1.2754	752	878.599	0.855909	31.1048	3.15116	1.17936	225	249.955	0.900164	7.68785	761	885.575	0.859329	26.2994	78.459	3.4209	773	838.665	0.921703	20.0945	45.8967	2.6138
AGAP000550	4935	X: 9847202-9853829 (+)	hypothetical protein AaeL_AAEL005432	PF03782	2.8e-55	AMOP domain		10934	10954.8	0.998099	133.675	10	10.4026	0.961302	0.144207	319.266	0.00107879	719	726.688	0.989421	9.62863	319.239	0.0720301	3214	3227.73	0.995747	37.1552	33	35.3831	0.93265	0.393274	319.793	0.0105846	25	25.1222	0.995136	0.225281	319.794	0.00606324
AGAP000551	3106	X: 9857661-9862680 (+)	2-oxoglutarate dehydrogenase	PF02779	1.9e-59	Transketolase, pyrimidine binding domain		487	488.747	0.996426	9.47578	25	25.1139	0.995464	0.553155	99.9147	0.0583757	107	107.502	0.995335	2.26317	51.5712	0.238837	97	97.169	0.998261	1.7772	46	46.1087	0.997642	0.814271	5.12216	0.458176	176	176.568	0.996783	2.51574	2.2955	1.41556
AGAP000552	2893	X: 9865700-9869766 (-)	conserved hypothetical protein	PF00566	2.6e-39	TBC domain		594	600.071	0.989883	12.4907	720	733.058	0.982188	17.335	8.6171	1.38783	746	753.342	0.990254	17.0274	7.84359	1.36321	364	365.885	0.994847	7.18468	1134	1141.19	0.993698	21.637	86.1975	3.01155	1193	1199.86	0.994282	18.3543	62.8923	2.55464
AGAP000553	2158	X: 9877761-9884240 (+)	Protein white gi|1196523|gb|AAA88240.1| eye pigment protein	PF01061	1.6e-23	ABC-2 type transporter		217	217	1	6.05537	67	67	1	2.12401	15.1022	0.350765	49	49	1	1.48473	22.8882	0.245192	92	92	1	2.42185	30	30	1	0.762531	8.28567	0.314855	348	348	1	7.13646	23.0096	2.9467
AGAP000554	1982	X: 9885506-9888765 (-)	hypothetical protein AaeL_AAEL014389	PF04266	7.6e-18	ASCH domain		813	832.814	0.976208	25.3033	323	337.855	0.95603	11.6617	35.2783	0.460877	359	373.023	0.962407	12.3065	32.4055	0.486359	401	412.19	0.972851	11.8142	570	590.178	0.96581	16.333	6.38937	1.38249	893	917.302	0.973507	20.4816	20.8299	1.73364
AGAP000555	2443	X: 9891167-9893565 (+)	hypothetical protein AaeL_AAEL011729	PF00266	1e-22	Aminotransferase class-V		259	259	1	6.38423	1538	1538.77	0.9995	43.0907	257.827	6.74955	340	340	1	9.10037	4.77367	1.42545	131	131.003	0.999977	3.04627	884	884	1	19.848	131.412	6.51551	885	885	1	16.0315	99.9448	5.26267
AGAP000556	311	X: 9893768-9894079 (-)	hypothetical protein AaeL_AAEL014383	PF10262	1.1e-10	Rdx family		65	65	1	12.5859	32	32	1	7.0392	2.1061	0.559293	34	34	1	7.14862	2.06671	0.567986	35	35	1	6.3932	58	58	1	10.2295	1.53461	1.60006	68	68	1	9.67617	1.32691	1.51351
AGAP000558	2622	X: 9919520-9925996 (+)	mannosyl-oligosaccharide alpha-1,2-mannosidase	PF01532	1.8e-151	Glycosyl hydrolase family 47		1550	1639.74	0.945274	37.6594	1413	1492.46	0.946757	38.9408	0.44199	1.03403	1285	1381	0.930488	34.44	1.8331	0.914513	685	742.406	0.922676	16.0849	1837	1991.69	0.922334	41.6654	120.872	2.59034	2575	2685.77	0.958758	45.3305	161.794	2.8182
AGAP000559	2443	X: 9929565-9933677 (-)	proteoglycan 4	none	none	none		85	90.9496	0.934584	2.24187	72	74.8131	0.962398	2.09502	0.156213	0.934497	74	77.3049	0.957248	2.06913	0.229141	0.922948	48	49.9083	0.961764	1.16054	232	236.027	0.982937	5.29939	28.0091	4.56631	242	244.095	0.991415	4.42172	21.6437	3.81005
AGAP000560	3000	X: 9935801-9938246 (+)	paraplegin	PF01434	6.4e-71	Peptidase family M41		1130	1130.11	0.999905	22.6846	934	935.08	0.998845	21.3236	0.78284	0.940003	1090	1090.37	0.999658	23.7661	0.554648	1.04768	1395	1396.35	0.999035	26.4413	1641	1643.01	0.998775	30.0405	3.33605	1.13612	2092	2094.48	0.998815	30.8966	5.21329	1.1685
AGAP000561	3052	X: 9946097-9963167 (+)	kinesin heavy chain subunit	PF00225	6.2e-111	Kinesin motor domain		2619	2620.77	0.999324	51.7103	4507	4516.93	0.997801	101.249	170.947	1.958	3452	3456.91	0.99858	74.064	43.4475	1.43229	1152	1152.37	0.999677	21.4496	5533	5551.45	0.996677	99.7721	319.48	4.65147	2068	2072.42	0.997865	30.0503	19.7951	1.40097
AGAP000562	2534	X: 9974551-10002498 (+)	moesin/ezrin/radixin	PF00769	7.5e-65	Ezrin/radixin/moesin family		9829	9959.6	0.986887	236.683	8712	8830.26	0.986607	238.397	0.200475	1.00724	10211	10309.1	0.990488	266.021	16.0304	1.12395	3980	4023.86	0.9891	90.2084	8792	8870.24	0.99118	192.007	319.196	2.12848	10347	10410.5	0.993896	181.812	319.147	2.01547
AGAP000563	2977	X: 10012237-10016841 (-)	centaurin-beta 2	PF01412	3.3e-37	Putative GTPase activating protein for Arf		742	760.654	0.975477	15.3865	1512	1562.88	0.967445	35.9154	86.9138	2.33422	1339	1364.87	0.981043	29.979	50.5812	1.9484	239	244.231	0.978582	4.6605	1279	1311.6	0.975144	24.1663	168.175	5.18534	1281	1308.63	0.978888	19.4532	123.007	4.17406
AGAP000564	1360	X: 10020009-10022537 (-)	short-chain dehydrogenase	PF00106	6.6e-15	short chain dehydrogenase		312	312.616	0.998029	13.8422	320	320.392	0.998778	16.1167	1.21286	1.16432	268	270.079	0.992304	12.9854	0.341309	0.938102	215	215.485	0.997751	9.00094	254	255.927	0.992471	10.322	0.853023	1.14677	588	589	0.998302	19.166	22.7349	2.12933
AGAP000565	3100	X: 10028632-10031999 (+)	thioredoxin reductase	PF07992	1.6e-48	Pyridine nucleotide-disulphide oxidoreductase		6521	6608.87	0.986704	128.38	4880	4984.89	0.978958	110.009	15.7998	0.856901	4913	4994.92	0.983599	105.359	25.4027	0.820681	4079	4167.25	0.978824	76.3657	6429	6556.59	0.98054	116.012	100.547	1.51916	7938	8016.6	0.990195	114.441	102.499	1.49859
AGAP000566	653	X: 10037064-10038779 (-)	hypothetical protein AaeL_AAEL002890	PF04714	1.7e-26	BCL7, N-terminal conserver region		273	273.947	0.996543	25.2631	374	377.658	0.990315	39.5657	7.85464	1.56615	292	294.064	0.99298	29.4465	1.14888	1.16559	52	52.0614	0.998821	4.52911	306	307.444	0.995302	25.825	42.5366	5.702	196	196.476	0.997577	13.3153	13.1937	2.93994
AGAP000567	3879	X: 10047968-10056385 (+)	conserved hypothetical protein	PF01529	1.6e-24	DHHC zinc finger domain		1583	1858.26	0.851872	28.8483	2099	2384.73	0.880184	42.0584	33.7731	1.45792	1907	2140.29	0.891002	36.0791	11.7504	1.25065	901	1036.36	0.869386	15.1776	2078	2452.02	0.847465	34.673	119.378	2.28449	2384	2709.66	0.879816	30.9136	91.4531	2.03679
AGAP000569	1481	X: 10075921-10080098 (+)	forkhead box protein (AaegFOXP)	PF00250	5.1e-25	Fork head domain		295	330.938	0.891404	13.4563	1156	1266.56	0.912705	58.5067	155.577	4.3479	490	541.865	0.904285	23.9243	16.2914	1.77793	143	163.733	0.873372	6.28047	797	874.489	0.911389	32.3882	111.532	5.15697	170	189.564	0.896794	5.66443	0.474134	0.901912
AGAP000570	677	X: 10081739-10082248 (+)	hypothetical protein AaeL_AAEL009985	none	none	none		23207	23207	1	2064.25	43	43	1	4.34524	318.94	0.002105	524	524	1	50.6112	318.931	0.024518	2299	2299	1	192.913	38	38	1	3.07881	319.938	0.0159596	7	7	1	0.457577	319.943	0.00237193
AGAP000571	1124	X: 10086549-10087909 (+)	proacrosin	PF00089	3.2e-42	Trypsin		1	1.0008	0.999204	0.0536182	2	2	1	0.12173	0.219876	2.27031	1	1	1	0.0581751	0	1.08499	3	3.00243	0.99919	0.151746	0	0	0	0	0.926124	0	7	7.00939	0.99866	0.275974	0.276746	1.81866
AGAP000572	1142	X: 10095053-10096272 (+)	serine protease DESC4	PF00089	4e-44	Trypsin		136	136	1	7.17142	97	97	1	5.81084	0.937286	0.810277	206	206	1	11.7952	5.19477	1.64475	61	61	1	3.03441	166	166	1	7.97314	11.0196	2.62758	1645	1645	1	63.7462	320.215	21.0078
AGAP000573	1643	X: 10102254-10104108 (+)	trypsin	PF00089	1.2e-47	Trypsin		1169	1180.08	0.990609	43.2521	463	468.451	0.988365	19.5056	52.0164	0.450975	1675	1700.64	0.984926	67.6826	32.0669	1.56484	1095	1118.88	0.978656	38.6863	441	462.897	0.952696	15.4538	67.141	0.399464	6082	6138.26	0.990834	165.334	319.446	4.27371
AGAP000574	746	X: 10111155-10112111 (-)	hypothetical protein AaeL_AAEL013840	PF00341	9.1e-14	Platelet-derived growth factor (PDGF)		518	518	1	41.8142	557	557.253	0.999547	51.103	2.97101	1.22214	421	421.107	0.999747	36.9111	1.2351	0.882741	205	205	1	15.6108	312	312	1	22.9405	4.80488	1.46953	248	248	1	14.7119	0.268828	0.942418
AGAP000575	3686	X: 10113259-10132209 (-)	chromosome-associated kinesin KIF4A (chromokinesin)	PF00225	4.4e-96	Kinesin motor domain		206	252.473	0.815929	4.1247	75	93.9777	0.798061	1.74423	13.1029	0.422874	157	206.084	0.761825	3.65589	0.683893	0.886341	120	173.637	0.691097	2.67607	372	561.866	0.662079	8.36113	44.9703	3.12441	301	588.483	0.511484	7.06535	32.7603	2.6402
AGAP000576	4178	X: 10135398-10146715 (+)	conserved hypothetical protein	none	none	none		562	564.49	0.995588	8.13618	877	880.531	0.995989	14.4182	26.3412	1.77211	745	747.827	0.99622	11.7041	10.285	1.43853	341	341.286	0.999161	4.64046	1370	1373.07	0.997763	18.0265	138.071	3.88464	2633	2646.06	0.995066	28.0276	319.831	6.03983
AGAP000577	2802	X: 10149615-10154890 (-)	similar to CG32626-PA, isoform A isoform 2	PF00962	1.6e-114	Adenosine/AMP deaminase		5148	5615.66	0.916722	120.688	2830	3074.01	0.920621	75.0535	102.515	0.62188	1706	1983.11	0.860267	46.2787	319.426	0.383457	2334	2649.6	0.880889	53.7183	5670	6679.52	0.848863	130.757	319.336	2.43412	7759	8268.48	0.938383	130.591	319.268	2.43103
AGAP000578	2447	X: 10169730-10173933 (-)	tmc6 protein	PF07810	3.3e-36	TMC domain		989	998.522	0.990464	24.5729	1052	1058.37	0.993981	29.5895	4.53195	1.20415	892	900.963	0.990052	24.0756	0.178536	0.979762	620	639.888	0.96892	14.8553	2561	2581.06	0.992229	57.8563	259.007	3.89466	2751	2775.27	0.991255	50.191	209.641	3.37866
AGAP000579	3839	X: 10177933-10183042 (+)	niemann-pick C1	PF12349	6.4e-54	Sterol-sensing domain of SREBP cleavage-activation		509	513.507	0.991224	8.05491	16	16.5867	0.964626	0.295581	114.824	0.0366958	13	13.3304	0.975216	0.227054	124.197	0.0281883	62	62.8833	0.985954	0.930524	270	271.996	0.992662	3.88626	29.8039	4.17642	19	19.1594	0.991683	0.22086	8.74577	0.23735
AGAP000581	1422	X: 10207336-10208562 (+)	GJ11255	none	none	none		0	0	0	0	0	0	0	0	0	#DIV/0!	0	0	0	0	0	#DIV/0!	4	4	1	0.159798	3	3	1	0.11572	0.141447	0.724164	0	0	0	0	1.43454	0
AGAP000585	3998	X: 10410448-10477827 (+)	conserved hypothetical protein	PF00651	2e-23	BTB/POZ domain		657	777.598	0.84491	11.7124	703	797.524	0.881478	13.6469	2.61089	1.16517	811	942.676	0.860317	15.4178	7.8643	1.31637	133	289.139	0.459987	4.10841	888	1130.6	0.785423	15.5115	110.888	3.77555	424	748.613	0.566381	8.28646	25.4083	2.01695
AGAP000586	1481	2R: 28522599-28523847 (+)	conserved hypothetical protein	none	none	none		2947	3023.21	0.974792	122.927	1210	1227.95	0.985378	56.7232	125.284	0.461438	6427	6510.22	0.987217	287.438	319.327	2.33828	7151	7222.31	0.990127	277.033	1293	1333.1	0.96992	49.3736	319.374	0.178223	26071	26158	0.996672	781.637	318.783	2.82146
AGAP000587	2018	X: 10498796-10500896 (+)	GF19068	none	none	none		41	44.3398	0.924677	1.32314	40	42.2314	0.947163	1.43169	0.127058	1.08204	45	48.7527	0.923026	1.57972	0.390844	1.19392	41	43.542	0.94162	1.22574	75	79.5092	0.943287	2.16114	2.53968	1.76313	108	112.809	0.95737	2.47387	4.27893	2.01827
AGAP000588	1472	X: 10517879-10519519 (+)	minus agglutinin	none	none	none		33	34.312	0.961762	1.40369	49	49.6158	0.987589	2.30593	1.66758	1.64276	50	51.4883	0.971095	2.2872	1.52891	1.62942	16	16.3966	0.97581	0.632787	83	84.1524	0.986306	3.13578	11.2027	4.95551	94	95.7772	0.981444	2.87945	10.3929	4.55043
AGAP000589	1941	X: 10529348-10531097 (-)	poly(adp-ribose) glycohydrolase	PF05028	3.1e-105	Poly (ADP-ribose) glycohydrolase (PARG)		243	243	1	7.53899	267	267.275	0.99897	9.42035	1.88869	1.24955	234	234	1	7.88305	0.189135	1.04564	85	85	1	2.48773	489	489	1	13.8188	66.2232	5.55478	932	932.544	0.999417	21.2617	137.993	8.54663
AGAP000591	2812	X: 10547793-10588150 (+)	GE23324	PF00348	1.5e-52	Polyprenyl synthetase		466	617.225	0.754992	13.2178	451	579.69	0.778002	14.1031	0.586928	1.06698	864	1116.84	0.773613	25.9704	42.4649	1.96481	438	523.605	0.836509	10.5779	537	702.891	0.763988	13.7107	5.14362	1.29616	923	1110.68	0.83102	17.4795	21.4868	1.65245
AGAP000592	1881	X: 10596329-10603998 (+)	hypothetical protein AaeL_AAEL002305	none	none	none		286	452.635	0.631856	14.4908	1228	1841.69	0.666779	66.9825	237.608	4.62242	237	348.544	0.679972	12.1164	1.91695	0.836144	337	456.804	0.737735	13.7959	22056	23431	0.941316	683.266	318.928	49.5267	747	907.909	0.822769	21.3604	14.0294	1.54832
AGAP000594	959	X: 10643530-10645160 (+)	conserved hypothetical protein	none	none	none		121	133.412	0.906964	8.3774	511	558.863	0.914356	39.8676	74.8084	4.75895	77	81.8987	0.940186	5.58421	2.38783	0.66658	70	75.3375	0.929152	4.46276	2468	2828.66	0.872497	161.789	319.843	36.2531	137	150.662	0.909323	6.95246	2.89969	1.55788
AGAP000595	2126	X: 10645314-10652861 (-)	hypothetical protein AaeL_AAEL001448	PF01553	3.9e-12	Acyltransferase		1331	1404.35	0.947767	39.7783	1447	1528.6	0.946618	49.1886	8.07175	1.23657	805	839.454	0.958956	25.8189	23.0475	0.64907	1880	1951.56	0.96333	52.1471	2311	2496.38	0.925742	64.4072	11.5736	1.23511	630	662.55	0.950872	13.7915	224.394	0.264473
AGAP000596	2009	X: 10655941-10670604 (-)	hypothetical protein AaeL_AAEL001448	PF01553	8.6e-14	Acyltransferase		847	892.946	0.948546	26.7656	736	793.94	0.927022	27.0359	0.0728787	1.0101	725	763.326	0.949791	24.8447	0.874233	0.928233	929	982.908	0.945155	27.7935	1345	1396.33	0.963239	38.1238	13.6044	1.37168	593	611.591	0.969603	13.4721	45.5766	0.484721
AGAP000597	1262	X: 10674549-10675769 (+)	artemis protein	PF07522	2.4e-12	DNA repair metallo-beta-lactamase		74	74	1	3.53106	77	77	1	4.17412	0.484086	1.18212	56	56	1	2.90157	0.533997	0.821728	17	17	1	0.765244	106	106	1	4.60717	15.7029	6.02052	184	184	1	6.45228	27.6379	8.43166
AGAP000598	1119	X: 10676788-10677676 (-)	hypothetical protein AaeL_AAEL002148	PF08712	2.1e-33	Scaffold protein Nfu/NifU N terminal		913	913	1	49.133	467	467	1	28.5509	21.7931	0.581094	568	568.055	0.999903	33.1943	12.8933	0.675601	1137	1137	1	57.7219	507	507	1	24.8522	59.9448	0.430551	1199	1199	1	47.4181	5.66239	0.821492
AGAP000599	1879	X: 10680475-10681988 (-)	hypothetical protein AaeL_AAEL012957	PF09815	8e-91	XK-related protein		73	73	1	2.33953	107	107	1	3.89575	3.12785	1.66518	161	161	1	5.60277	9.89232	2.39483	134	134.075	0.999443	4.05351	215	215.153	0.999289	6.2807	4.15404	1.54945	151	151	1	3.55635	0.548501	0.877351
AGAP000601	2418	X: 10694514-10696622 (+)	leucine-rich repeat	PF01462	7.1e-05	Leucine rich repeat N-terminal domain		598	652.17	0.916939	16.2419	547	607.363	0.900615	17.184	0.490568	1.058	868	957.429	0.906595	25.8913	19.7324	1.59411	858	942.368	0.910472	22.1399	897	1003.99	0.89344	22.775	0.267064	1.02869	1219	1302.7	0.935746	23.8421	1.09034	1.07688
AGAP000602	4458	X: 10709824-10717178 (-)	hypothetical protein AaeL_AAEL002895	PF00069	1.2e-21	Protein kinase domain		248	249.267	0.994917	3.36711	444	447.227	0.992784	6.86312	19.4803	2.03828	358	360.119	0.994116	5.28214	7.41243	1.56875	207	207.326	0.998427	2.64195	893	904.398	0.987397	11.1277	98.4744	4.21193	1139	1145.01	0.994753	11.3664	110.527	4.30228
AGAP000603	720	X: 10719577-10720090 (-)	hypothetical protein AaeL_AAEL002908	none	none	none		892	892	1	74.6045	0	0	0	0	244.576	0	19	19	1	1.72554	219.829	0.0231292	127	127	1	10.0203	0	0	0	0	39.2061	0	1	1	1	0.0614642	43.687	0.00613397
AGAP000604	826	X: 10722026-10722444 (+)	hypothetical protein CpipJ_CPIJ012186	none	none	none		3171	3171	1	231.179	1	1	1	0.0828235	319.805	0.000358266	59	59.0205	0.999653	4.67225	319.797	0.0202105	193	193.332	0.998283	13.2964	0	0	0	0	59.5809	0	0	0	0	0	69.2168	0
AGAP000605	1202	X: 10822690-10823328 (+)	hypothetical protein CpipJ_CPIJ015243	none	none	none		13422	13464.6	0.996834	674.563	4	4.00141	0.999647	0.227742	319.177	0.000337614	40	40.1759	0.995623	2.18557	319.176	0.00323998	402	402.763	0.998107	19.0351	0	0	0	0	124.41	0	1	1.00899	0.991094	0.037148	142.174	0.00195155
AGAP000606	1910	X: 10929172-11101428 (+)	GA14836	PF00001	4.5e-80	7 transmembrane receptor (rhodopsin family)		50	50	1	1.57641	146	147.077	0.992675	5.268	14.5994	3.34177	664	664	1	22.732	148.603	14.4201	11	11	1	0.327167	65	65.1433	0.9978	1.87079	9.36659	5.71815	323	323.591	0.998172	7.49753	64.8192	22.9165
AGAP000607	1274	X: 11074262-11075440 (-)	SG1-like 3 salivary protein	none	none	none		1966	1966	1	92.928	4	4.02297	0.994291	0.216028	320.012	0.00232468	36	36	1	1.84772	320.005	0.0198834	0	0	0	0	1	1.00624	0.9938	0.043323	0	#DIV/0!	8	8	1	0.277892	1.9462	#DIV/0!
AGAP000609	1297	X: 11075771-11076976 (+)	SG1D salivary protein precursor	none	none	none		462	462	1	21.4504	2	2	1	0.105493	122.194	0.004918	19	19	1	0.957894	103.143	0.0446562	0	0	0	0	3	3	1	0.126873	0.601661	#DIV/0!	12	12	1	0.409445	2.74223	#DIV/0!
AGAP000610	1435	X: 11077270-11078565 (+)	putative salivary protein SG1B	none	none	none		2636	2637.7	0.999357	110.689	4	4.04366	0.989204	0.192777	319.884	0.00174161	50	50	1	2.27836	319.877	0.0205834	18	18.0118	0.999344	0.713044	9	9.00574	0.999363	0.344235	1.08142	0.482768	9	9.01457	0.998384	0.278002	1.71012	0.389881
AGAP000611	1388	X: 11079041-11080288 (+)	SG1B-like salivary protein	none	none	none		185	185	1	8.02629	1	1	1	0.0492883	48.7719	0.00614086	7	7.00058	0.999918	0.329798	42.3982	0.0410897	1	1	1	0.0409281	2	2	1	0.0790365	0	1.93111	3	3	1	0.0956504	0.196213	2.33703
AGAP000612	1373	X: 11082881-11084086 (+)	SG1B-like salivary protein	none	none	none		842	842	1	36.9296	0	0	0	0	230.799	0	53	53	1	2.52411	169.418	0.0683492	120	120	1	4.96502	1	1	1	0.03995	35.0619	0.00804629	2	2	1	0.0644636	39.6629	0.0129836
AGAP000614	2519	X: 11191463-11196870 (-)	similar to guanine nucleotide exchange factor	PF00617	6.6e-32	RasGEF domain		152	154.3	0.985094	3.68868	437	444.265	0.983647	12.0656	41.584	3.27098	240	244.785	0.980451	6.3542	7.14489	1.72262	53	54.3447	0.975257	1.22557	424	428.208	0.990174	9.32424	69.8902	7.60808	316	323.181	0.977781	5.67769	33.8354	4.63269
AGAP000615	2577	X: 11202832-11206994 (+)	hypothetical protein AaeL_AAEL004514	PF08238	4.2e-07	Sel1 repeat		1069	1069.5	0.999537	24.9918	2216	2216	1	58.8287	124.726	2.35392	1598	1600.85	0.998221	40.6199	34.6654	1.62533	642	642	1	14.1524	2008	2008.54	0.999729	42.7518	151.811	3.02082	2671	2671.9	0.999664	45.8839	192.568	3.24213
AGAP000616	2106	X: 11207888-11209171 (-)	26S protease regulatory subunit 6a	PF00004	7.7e-41	ATPase family associated with various cellular activities (AAA)		2060	2061.9	0.999076	58.958	2070	2075.6	0.997303	67.4246	4.79866	1.1436	1962	1965.31	0.998316	61.0206	0.547118	1.03498	1800	1804.11	0.997724	48.6647	1965	1972.5	0.996196	51.3744	1.01323	1.05568	4004	4032.85	0.992846	84.744	89.7509	1.74139
AGAP000617	1305	X: 11211731-11214299 (+)	dual-specificity protein phosphatase, putative	PF00782	6e-15	Dual specificity phosphatase, catalytic domain		1036	1036	1	47.8059	556	556	1	29.1473	21.0488	0.609701	679	679	1	34.0222	11.438	0.711674	742	742	1	32.3001	1287	1287	1	54.0948	29.2922	1.67476	1089	1089	1	36.9294	2.29602	1.14332
AGAP000618	828	X: 11214787-11215532 (-)	succinate dehydrogenase	PF05328	9.9e-39	CybS		3399	3399	1	247.203	1386	1386	1	114.516	139.565	0.463247	1677	1677	1	132.436	101.844	0.535738	2408	2408	1	165.21	3175	3175	1	210.33	18.5104	1.27311	3881	3881	1	207.428	17.9755	1.25554
AGAP000619	2537	X: 11219754-11222619 (+)	hypothetical protein AaeL_AAEL000990	PF00628	2.3e-09	PHD-finger		443	465.519	0.951626	11.0497	393	431.263	0.911277	11.6293	0.335356	1.05245	282	296.67	0.950551	7.6464	6.18954	0.692001	127	130.843	0.970631	2.92981	402	438.546	0.916665	9.48162	36.7795	3.23626	737	764.059	0.964585	13.3279	77.3123	4.54907
AGAP000620	1923	X: 11229300-11231403 (-)	speckle-type poz protein	none	none	none		337	342.316	0.98447	10.7196	559	567.111	0.985698	20.1754	20.3093	1.8821	372	377.649	0.985043	12.8414	1.81558	1.19794	111	111.395	0.99645	3.29078	810	815.158	0.993672	23.2515	127.204	7.06565	347	350.054	0.991277	8.05582	17.7099	2.448
AGAP000621	1358	X: 11233957-11236530 (+)	zinc carboxypeptidase	PF00246	1.9e-84	Zinc carboxypeptidase		5	5	1	0.221719	14	14	1	0.70528	1.66848	3.18096	8	8	1	0.385207	0.387768	1.73737	0	0	0	0	5	5	1	0.201956	1.20279	#DIV/0!	7	7	1	0.228115	1.68155	#DIV/0!
AGAP000622	2524	X: 11242445-11252784 (+)	conserved hypothetical protein	PF01812	8.4e-23	5-formyltetrahydrofolate cyclo-ligase family		1981	1983.52	0.998729	47.3238	1111	1111.88	0.999213	30.137	33.7302	0.636825	1592	1593.66	0.998961	41.2866	4.29131	0.872428	857	857.258	0.999699	19.2945	1268	1269.84	0.998549	27.5961	15.5235	1.43026	4642	4645.81	0.999179	81.4568	319.566	4.22176
AGAP000623	3049	X: 11255398-11258226 (-)	DNA ligase 4	PF01068	4.9e-41	ATP dependent DNA ligase domain		222	226.686	0.979329	4.47713	357	358.509	0.99579	8.04408	11.5913	1.7967	217	219.72	0.98762	4.71212	0.219815	1.05249	170	172.952	0.982929	3.2224	331	332.046	0.996848	5.9735	10.7496	1.85374	924	925.976	0.997866	13.4399	87.1027	4.17077
AGAP000624	1424	X: 11260720-11261142 (+)	conserved hypothetical protein	PF03670	3.3e-10	Uncharacterised protein family (UPF0184)		1659	1661.45	0.998524	70.2603	2926	2927.75	0.999403	140.656	117.452	2.00193	2648	2648.17	0.999935	121.602	70.1106	1.73074	1803	1804.7	0.999056	71.9957	1770	1771.59	0.9991	68.2404	0.949907	0.94784	1932	1935.31	0.998291	60.1443	7.39781	0.835387
AGAP000625	2188	X: 11264037-11267188 (+)	skd/vacuolar sorting	PF00004	4.9e-41	ATPase family associated with various cellular activities (AAA)		3832	3934.68	0.973903	108.292	2368	2437.99	0.971294	76.2285	42.464	0.703916	3645	3755.79	0.970502	112.243	0.927846	1.03648	3054	3110.76	0.981753	80.7662	4798	4925.21	0.974172	123.471	77.7733	1.52875	5533	5630.7	0.982648	113.886	54.1471	1.41007
AGAP000626	875	X: 11272364-11278512 (-)	VAMP-associated protein, putative	PF00635	1.9e-29	MSP (Major sperm protein) domain		1406	1406	1	96.7631	1696	1696	1	132.602	17.7109	1.37038	1716	1716	1	128.237	14.3473	1.32527	906	906	1	58.8208	1635	1635	1	102.494	41.8436	1.74248	1978	1978	1	100.04	41.4175	1.70076
AGAP000627	2196	X: 11286080-11288524 (+)	casein kinase	PF00069	5e-37	Protein kinase domain		4594	4636.06	0.990927	127.13	3357	3380.45	0.993062	105.312	16.1863	0.82838	3410	3445.52	0.989691	102.595	20.9348	0.807009	3052	3071.85	0.993538	79.4655	5668	5712.21	0.99226	142.679	156.986	1.79548	4295	4330.73	0.991749	87.2738	4.14538	1.09826
AGAP000628	710	X: 11306055-11306765 (+)	hypothetical protein AaeL_AAEL014694	PF00567	5.6e-15	Tudor domain		1	1	1	0.0848153	0	0	0	0	0	0	3	4.75226	0.631279	0.437669	0.954079	5.16026	32	72.8448	0.43929	5.82842	0	0	0	0	22.5357	0	1	1.60784	0.621951	0.100217	23.2283	0.0171945
AGAP000629	2164	X: 11320153-11323879 (-)	conserved hypothetical protein	PF01757	2.9e-11	Acyltransferase family		91	149	0.610738	4.14631	208	294	0.707483	9.29445	15.7887	2.24162	134	192	0.697917	5.8016	2.62777	1.39922	135	216	0.625	5.67031	226	353	0.640227	8.94756	7.0398	1.57797	180	270	0.666667	5.52155	0.105655	0.973765
AGAP000630	6158	X: 11335152-11352646 (-)	GH24643	PF02141	1.2e-31	DENN (AEX-3) domain		1196	1206.64	0.991185	11.7997	3720	3755.8	0.990467	41.725	319.61	3.53611	1526	1544.54	0.987995	16.4008	17.1123	1.38993	1012	1021.49	0.990706	9.42337	11018	11096	0.992974	98.8354	319.223	10.4883	1129	1140.69	0.989754	8.1975	2.87446	0.869912
AGAP000631	4625	X: 11356872-11361245 (-)	DEAD box polypeptide	PF00092	7.1e-07	von Willebrand factor type A domain		890	895.301	0.994079	11.6571	1461	1480.16	0.987053	21.8943	51.1387	1.87819	1133	1140.2	0.993687	16.1203	12.5125	1.38287	439	440.454	0.9967	5.41002	1373	1380.03	0.994907	16.3668	104.863	3.02528	1249	1253.51	0.996403	11.9942	51.3372	2.21703
AGAP000633	1794	X: 11371154-11372758 (+)	testis-specific protein pbs13	PF05794	8.6e-105	T-complex protein 11		736	736	1	24.7052	1503	1503.75	0.999501	57.3439	82.8816	2.32113	991	991	1	36.1206	14.3773	1.46206	852	852	1	26.9791	1938	1938.77	0.999604	59.2776	87.6304	2.19717	2059	2059	1	50.7912	57.657	1.88261
AGAP000634	3166	X: 11376128-11379341 (-)	regulator of telomere elongation helicase 1 rtel1	PF06733	1.1e-50	DEAD_2		474	474	1	9.01571	276	276	1	5.96392	7.43586	0.661503	252	252	1	5.20467	12.1361	0.577289	137	137	1	2.45822	494	494	1	8.55861	45.026	3.48163	847	847	1	11.8393	89.7527	4.81621
AGAP000635	6374	X: 11387693-11397817 (+)	hypothetical protein AaeL_AAEL007759	PF09324	5.7e-19	Domain of unknown function (DUF1981)		146	146	1	1.37935	1098	1098.94	0.999141	11.795	208.036	8.55113	450	450.164	0.999635	4.61809	41.9634	3.34802	238	238	1	2.12117	3249	3249.68	0.99979	27.9651	319.764	13.1838	335	335.015	0.999955	2.32599	0.533668	1.09656
AGAP000636	727	X: 11400325-11401076 (+)	inclusion membrane protein IncA	none	none	none		78	78.0971	0.998757	6.46894	95	95.6363	0.993347	8.99957	1.55718	1.3912	119	119.164	0.998627	10.718	3.23306	1.65684	112	112	1	8.75174	161	161.58	0.996411	12.191	2.18682	1.39298	171	171.504	0.997059	10.4399	0.820517	1.19289
AGAP000637	2376	X: 11407473-11411712 (+)	sodium- and chloride-dependent neurotransmitter transporter	PF00209	1e-175	Sodium:neurotransmitter symporter family		231	231.32	0.998616	5.86272	846	846.989	0.998832	24.3874	100.518	4.15974	305	306.573	0.99487	8.43705	4.56647	1.4391	330	330	1	7.89002	812	812	1	18.7455	43.1793	2.37585	131	131	1	2.43994	32.7395	0.309244
AGAP000639	1583	X: 11415445-11488785 (-)	CG31381	PF01715	3.2e-32	IPP transferase		170	170.573	0.996642	6.48876	61	61.2743	0.995523	2.64808	9.79898	0.408103	109	109.043	0.999608	4.50422	2.5639	0.694157	42	42.1507	0.996426	1.51263	124	124.715	0.994269	4.3214	9.54686	2.85688	72	72.2253	0.996881	2.01912	0.805266	1.33484
AGAP000646	3336	X: 11509008-11520692 (-)	conserved hypothetical protein	PF00010	4.7e-08	Helix-loop-helix DNA-binding domain		2494	2661.73	0.936986	48.0474	1130	1269.45	0.890146	26.033	75.6823	0.541819	1901	2050.21	0.927223	40.1861	8.96964	0.836384	398	435.54	0.913809	7.41673	821	897.536	0.914727	14.7575	33.1477	1.98976	694	752.982	0.921668	9.98881	6.18664	1.34679
AGAP000647	326	X: 11531758-11532084 (+)	conserved hypothetical protein	PF01607	2.1e-09	Chitin binding Peritrophin-A domain		0	0	0	0	0	0	0	0	0	#DIV/0!	0	0	0	0	0	#DIV/0!	0	0	0	0	0	0	0	0	0	#DIV/0!	0	0	0	0	0	#DIV/0!
AGAP000648	1869	X: 11593838-11595622 (+)	NudC domain containing 1	PF04969	0.00046	CS domain		242	242	1	7.7972	217	217.267	0.998772	7.95275	0.0696695	1.01995	254	254	1	8.88645	0.822423	1.1397	124	124	1	3.76897	226	226	1	6.63264	6.59938	1.7598	676	676	1	16.0063	64.9077	4.24686
AGAP000649	1348	X: 11597883-11598998 (-)	hypothetical protein AaeL_AAEL003019	PF08338	6.5e-14	Domain of unknown function (DUF1731)		292	292	1	13.0444	439	439	1	22.2796	12.0809	1.70798	279	279	1	13.5337	0.170357	1.03751	434	434.621	0.998571	18.316	551	553.282	0.995875	22.5136	2.83801	1.22918	633	634.351	0.99787	20.8255	1.37742	1.13701
AGAP000650	1322	X: 11651628-11653316 (-)	hypothetical protein AaeL_AAEL002157	PF08584	4.2e-23	Ribonuclease P 40kDa (Rpp40) subunit		177	177	1	8.06259	51	51	1	2.6392	13.5054	0.327339	130	130	1	6.43007	1.28313	0.797519	170	170	1	7.30513	83	83	1	3.44377	8.12178	0.471418	194	194	1	6.49419	0.572433	0.88899
AGAP000651	2404	X: 11656334-11657464 (-)	GH20408	PF00022	2.1e-161	Actin		33215	35997.3	0.922708	901.712	18527	19726	0.939215	561.357	318.56	0.622546	30658	32458.3	0.944536	882.866	2.23612	0.9791	50123	53515.8	0.936603	1264.61	82406	87845.4	0.93808	2004.34	318.156	1.58495	83013	89685.3	0.925603	1650.98	318.15	1.30553
AGAP000652	1328	X: 11675751-11680405 (-)	mitochondrial ribosomal protein, L38, putative	PF01161	6.1e-19	Phosphatidylethanolamine-binding protein		667	667	1	30.2455	375	375	1	19.3182	11.7242	0.638713	499	499	1	24.5701	3.36303	0.812356	724	724	1	30.9707	617	617	1	25.4844	3.41849	0.822855	1104	1104	1	36.7897	3.51035	1.18789
AGAP000653	2027	X: 11683504-11686565 (-)	xenotropic and polytropic murine leukemia virus receptor xpr1	PF03124	1.2e-114	EXS family		484	485.248	0.997427	14.4159	348	349.483	0.995757	11.7952	2.35538	0.818208	514	515.421	0.997243	16.6269	1.60818	1.15337	741	744.918	0.99474	20.8769	1080	1081.43	0.998673	29.264	11.9997	1.40174	679	679.837	0.998769	14.8425	9.87095	0.710953
AGAP000654	676	X: 11692963-11695536 (+)	40S ribosomal protein S30	PF04758	3.9e-28	Ribosomal protein S30		22415	22417.7	0.999878	1997	6016	6019.68	0.999388	609.201	318.852	0.305058	11384	11389.4	0.999527	1101.68	318.777	0.551668	6978	6980.73	0.999609	586.631	9412	9421.47	0.998995	764.468	62.9662	1.30315	14007	14011.4	0.999683	917.257	212.512	1.5636
AGAP000655	801	X: 11703376-11703942 (-)	40S ribosomal protein S14	PF00411	3.6e-40	Ribosomal protein S11		13026	13028.4	0.999819	979.467	3882	3884.03	0.999478	331.729	319.078	0.338683	6041	6041	1	493.151	319.026	0.503489	5706	5706.62	0.999892	404.722	6810	6811.37	0.999798	466.433	14.5753	1.15248	12815	12816.5	0.999879	708.098	286.757	1.74959
AGAP000656	2211	X: 11706238-11708034 (+)	n-acetylgalactosaminyltransferase	PF00535	5.5e-28	Glycosyl transferase family 2		426	427.246	0.997084	11.6365	648	650.092	0.996782	20.115	18.168	1.72861	505	507.569	0.994939	15.011	4.01477	1.28999	291	291.48	0.998355	7.4891	428	428.916	0.997863	10.6407	5.52016	1.42082	837	837	1	16.753	35.1704	2.23698
AGAP000657	1253	X: 11718049-11720785 (+)	amiloride-sensitive sodium channel	PF00858	2.8e-40	Amiloride-sensitive sodium channel		3	3	1	0.144179	2	2	1	0.109197	0	0.757371	3	3	1	0.156558	0	1.08586	1	1	1	0.0453377	0	0	0	0	0.308708	0	4	4	1	0.141274	0.404351	3.11604
AGAP000658	1481	X: 11722986-11727257 (-)	g-protein receptor	PF00001	2.5e-47	7 transmembrane receptor (rhodopsin family)		12	12	1	0.487931	105	105	1	4.85029	21.9214	9.94052	200	200	1	8.83037	48.1035	18.0976	199	199	1	7.63323	222	222	1	8.22215	0.332664	1.07715	437	437	1	13.0581	9.88738	1.71069
AGAP000659	6533	X: 11733475-11745014 (-)	sdk-P1	PF00041	2.8e-15	Fibronectin type III domain		301	301	1	2.77451	637	637	1	6.67053	38.0244	2.40422	806	806	1	8.06726	62.5353	2.90763	363	363	1	3.15649	947	947	1	7.95105	55.3909	2.51895	779	779	1	5.27691	15.8816	1.67177
AGAP000660	2978	X: 11750947-11754470 (+)	hypothetical protein AaeL_AAEL008459	PF12325	1.6e-33	TATA element modulatory factor 1 TATA binding		731	731	1	14.7817	691	691	1	15.874	0.735036	1.0739	1170	1170	1	25.69	31.8984	1.73796	1731	1731	1	33.0204	1565	1565	1	28.8255	3.99174	0.87296	1269	1269	1	18.8578	51.9731	0.571095
AGAP000662	2905	X: 11767987-11772415 (+)	forkhead box protein (AaegFOXK1)	PF00250	5.7e-40	Fork head domain		1680	1695.65	0.990769	35.1498	2491	2502.31	0.995479	58.929	61.1078	1.67651	2024	2031.89	0.996115	45.736	14.9421	1.30117	2026	2035.77	0.9952	39.8101	3893	3908.98	0.995911	73.8083	117.832	1.85401	3387	3405.04	0.994703	51.8717	20.7724	1.30298
AGAP000663	3189	X: 11783733-11791669 (-)	conserved hypothetical protein	PF01769	1.9e-20	Divalent cation transporter		1326	1326.18	0.999865	25.0427	724	724.424	0.999415	15.5407	25.1338	0.620568	1178	1178.13	0.999893	24.1569	0.421317	0.964628	858	858.517	0.999398	15.2934	756	756.033	0.999956	13.0039	2.95476	0.850295	725	725	1	10.0609	16.0211	0.657859
AGAP000666	3365	X: 11805260-11808358 (+)	conserved hypothetical protein	PF00443	4.7e-52	Ubiquitin carboxyl-terminal hydrolase		1119	1132.57	0.988022	20.268	1051	1067.65	0.984407	21.7058	0.961475	1.07094	828	838.574	0.987391	16.2952	5.80809	0.803987	529	543.276	0.973722	9.17163	1179	1188.04	0.992393	19.3657	49.7857	2.11148	1468	1474.98	0.995269	19.3979	54.57	2.11499
AGAP000667	1508	X: 11817968-11824738 (+)	octopamine receptor oamb	PF00001	4.9e-83	7 transmembrane receptor (rhodopsin family)		16	16	1	0.638927	0	0.5	0	0.0226831	3.39948	0.0355019	3	3.63919	0.824359	0.1578	1.87915	0.246977	34	34.785	0.977434	1.31039	0	0	0	0	10.8048	0	1	1	1	0.0293463	11.2368	0.0223951
AGAP000668	5201	X: 11832305-11837951 (+)	zinc finger protein	PF10537	2e-27	ATP-utilising chromatin assembly and remodelling N-terminal		884	920.467	0.960382	10.6575	1345	1413.15	0.951774	18.5881	39.6338	1.74413	1026	1064.92	0.963454	13.3885	6.42674	1.25625	176	179.931	0.978153	1.9653	1473	1512.08	0.974153	15.9469	251.559	8.11423	866	887.869	0.975369	7.5547	77.5328	3.84404
AGAP000669	427	X: 11840462-11840786 (-)	hypothetical protein AaeL_AAEL014039	none	none	none		5597	5599.27	0.999594	789.653	2972	2980.19	0.997253	477.474	112.862	0.604663	3070	3074.53	0.998526	470.82	121.288	0.596237	5325	5327.39	0.999551	708.757	4942	4943.79	0.999638	635.067	7.53802	0.896029	4561	4563.21	0.999515	472.931	89.0058	0.667268
AGAP000670	649	X: 11843042-11843500 (+)	conserved hypothetical protein	PF03091	5.5e-37	CutA1 divalent ion tolerance protein		474	474	1	43.9811	258	258	1	27.1962	9.58622	0.618361	418	418	1	42.1149	0.280166	0.957568	206	206	1	18.0316	195	195.469	0.997601	16.5204	0.432645	0.916192	519	519.479	0.999078	35.4224	16.6936	1.96446
AGAP000671	614	X: 11847967-11853440 (-)	ras-related protein Rab-10, putative	PF00071	6.2e-66	Ras family		450	450	1	44.1343	260	260.637	0.997557	29.0403	7.24316	0.657998	447	448.979	0.995592	47.8147	0.638675	1.08339	336	336.579	0.99828	31.1408	395	395.396	0.998998	35.3225	1.01622	1.13428	645	645.253	0.999608	46.5068	8.78847	1.49344
AGAP000672	1518	X: 11856460-11874683 (-)	GTP-binding protein	PF06071	6.4e-39	Protein of unknown function (DUF933)		1490	1490.04	0.999972	59.1097	656	656.062	0.999906	29.5669	52.2793	0.500204	1195	1195.28	0.999766	51.4875	3.42246	0.87105	648	648.027	0.999959	24.2511	946	946.1	0.999894	34.1863	10.9161	1.40968	2057	2057	1	59.9677	101.549	2.47278
AGAP000673	2045	X: 11918461-11921847 (-)	GA12282	PF00096	8.8e-06	Zinc finger, C2H2 type		80	93.2706	0.85772	2.74653	4110	4344.31	0.946066	145.332	319.659	52.9148	3372	3577.37	0.942592	114.386	319.742	41.6475	96	121.712	0.788744	3.38106	647	749.954	0.862719	20.1154	105.604	5.94944	1865	1993.29	0.935639	43.1352	319.981	12.7579
AGAP000674	2364	X: 12010852-12014869 (-)	transcription factor btd	PF00096	8.4e-05	Zinc finger, C2H2 type		295	402.83	0.732319	10.2614	226	287.7	0.785541	8.32579	2.16781	0.81137	191	245.776	0.777131	6.79822	6.52254	0.662504	92	121.497	0.757221	2.91963	197	277.595	0.709668	6.44097	13.5209	2.20609	163	209.568	0.777789	3.92314	2.10624	1.34371
AGAP000675	1688	X: 12037670-12038175 (-)	hypothetical protein AaeL_AAEL007838	PF06625	2.8e-42	Protein of unknown function (DUF1151)		915	1010.12	0.905829	36.0359	756	833.179	0.907368	33.7675	0.773202	0.937052	1054	1170.34	0.900591	45.3361	7.03777	1.25808	692	769.346	0.899465	25.8917	922	1071.28	0.860651	34.8112	9.47858	1.34449	1283	1371.63	0.935385	35.9599	12.8595	1.38886
AGAP000676	3905	X: 12064571-12071459 (+)	conserved hypothetical protein	none	none	none		136	136	1	2.09725	208	208.387	0.998144	3.65075	6.36009	1.74073	140	140	1	2.34429	0.435835	1.11779	56	56	1	0.814662	424	424.264	0.999378	5.9594	67.6711	7.31518	308	308	1	3.49047	30.2092	4.28456
AGAP000678	1759	X: 12108263-12111019 (+)	hypothetical protein AaeL_AAEL011196	PF00400	5.2e-06	WD domain, G-beta repeat		508	594.939	0.853868	20.3676	722	817.141	0.883568	31.7808	15.9808	1.56036	544	627.678	0.866686	23.3332	1.75624	1.1456	197	229.308	0.859107	7.40566	521	618.31	0.84262	19.2809	38.5231	2.60354	551	617.599	0.892165	15.538	22.9902	2.09812
AGAP000679	1579	X: 12117667-12119325 (+)	aminoacylase, putative	PF01546	7.1e-35	Peptidase family M20/M25/M40		2898	2898	1	110.522	585	585	1	25.3459	304.359	0.229329	3662	3662	1	151.649	36.6027	1.37212	1581	1581	1	56.8801	1031	1031	1	35.8149	30.7675	0.629656	2973	2973	1	83.3235	34.9144	1.4649
AGAP000680	548	X: 12119442-12120056 (-)	hypothetical protein AaeL_AAEL011200	PF01928	1.6e-12	CYTH domain		46	46	1	5.05487	14	14	1	1.74776	3.627	0.345758	28	28	1	3.34104	0.9884	0.660955	12	12	1	1.24397	21	21	1	2.10197	0.782816	1.68973	39	39	1	3.14948	2.36864	2.5318
AGAP000681	1417	X: 12124582-12125880 (+)	coiled-coil domain-containing protein 76	PF05206	6.8e-82	Methyltransferase TRM13		525	525.295	0.999439	22.3237	277	277.197	0.999289	13.383	11.6097	0.599497	266	266	1	12.2748	15.3743	0.549855	43	43	1	1.72389	297	297.125	0.99958	11.5016	45.3949	6.67189	527	527.574	0.998913	16.4766	82.1721	9.5578
AGAP000682	1252	X: 12128805-12129645 (-)	bhlhzip transcription factor bigmax	PF00010	7.1e-17	Helix-loop-helix DNA-binding domain		631	646.805	0.975565	31.1101	398	406.74	0.978513	22.2252	7.0567	0.714405	510	516.837	0.986771	26.9931	1.79164	0.867664	481	486.989	0.987702	22.0966	593	605.179	0.979875	26.5135	2.52274	1.19989	758	766.131	0.989387	27.0803	3.33936	1.22554
AGAP000684	2588	X: 12135381-12147837 (+)	similar to unkempt protein	PF00642	2.7e-05	Zinc finger C-x8-C-x5-C-x3-H type (and similar)		729	748.798	0.97356	17.4234	1167	1209.74	0.964667	31.9788	39.4821	1.83539	1102	1119.21	0.984627	28.278	24.3939	1.62299	258	262.508	0.982829	5.7622	1216	1239.03	0.981413	26.2606	143.476	4.55739	663	673.069	0.98504	11.5093	22.2492	1.99738
AGAP000685	6845	X: 12160909-12169682 (-)	sushi	PF00354	2.3e-29	Pentaxin family		58	58	1	0.510255	19	19	1	0.189895	4.08064	0.372157	442	442	1	4.22233	80.7901	8.27494	102	102	1	0.84652	33	33.0123	0.999628	0.264539	9.37559	0.312502	612	612.027	0.999956	3.95687	63.5635	4.67428
AGAP000686	4448	X: 12174016-12182557 (+)	che-11	none	none	none		59	59.1659	0.997196	0.801013	1501	1503.24	0.998508	23.1205	320.113	28.8641	583	583.278	0.999523	8.57461	118.483	10.7047	36	36.0577	0.998401	0.460514	1025	1025.56	0.99945	12.6469	245.067	27.4626	281	281.644	0.997715	2.80214	35.6148	6.08481
AGAP000687	1586	X: 12284317-12300807 (+)	lipase	PF00151	1.2e-50	Lipase		25	25	1	0.949225	12	12	1	0.517621	1.00536	0.545309	26	26	1	1.07195	0.169542	1.12929	21	21	1	0.752188	5	5	1	0.172924	2.88713	0.229895	3	3	1	0.0837091	4.89385	0.111287
AGAP000688	1013	X: 12400053-12409855 (+)	carbonic anhydrase	PF00194	1.1e-58	Eukaryotic-type carbonic anhydrase		20	20	1	1.18892	35	35	1	2.3637	1.83751	1.98811	7	7	1	0.451848	1.49281	0.380049	14	14	1	0.785108	9	9	1	0.487327	0.522037	0.620713	2	2	1	0.0873726	3.30098	0.111287
AGAP000689	1037	X: 12427422-12427814 (-)	unnamed protein product	none	none	none		1177	1332.84	0.88308	77.3981	46	49.0078	0.938627	3.2331	290.905	0.0417723	184	199.259	0.923421	12.5644	185.83	0.162335	992	1161.8	0.853848	63.6448	64	72.1914	0.886533	3.81851	261.887	0.0599972	1105	1221.68	0.904494	52.1354	5.91664	0.819162
AGAP000690	774	X: 12431205-12431759 (-)	conserved hypothetical protein	none	none	none		266	315.34	0.843534	24.5341	134	145.597	0.920351	12.869	10.336	0.524535	180	196.893	0.9142	16.6339	4.76668	0.677991	266	327.733	0.811636	24.0541	64	72.2232	0.886142	5.11827	41.4211	0.212782	693	797.146	0.869352	45.5776	23.1721	1.8948
AGAP000691	1034	X: 12435496-12436260 (-)	possible mucin	none	none	none		503	503.863	0.998286	29.3444	2964	2970.97	0.997654	196.567	319.765	6.69862	2572	2578.99	0.997289	163.092	319.817	5.55786	996	1005.67	0.990388	55.2515	3577	3591.43	0.995983	190.517	317.054	3.44818	11799	11828.5	0.997503	506.251	319.198	9.16267
AGAP000692	517	X: 12437723-12437989 (-)	antimicrobial peptide cecropin	PF00272	8.2e-09	Cecropin family		16986	16986	1	1978.49	21	21	1	2.77883	319.076	0.00140452	3534	3534	1	446.971	318.994	0.225915	33887	33887	1	3723.52	125	125	1	13.2619	318.775	0.00356166	24	24	1	2.05436	318.776	0.000551725
AGAP000693	510	X: 12440803-12441068 (-)	CEC-A	PF00272	1e-10	Cecropin family		18150	19279.9	0.941393	2276.5	619	880.86	0.702722	118.16	319.002	0.0519042	1711	2288.05	0.747798	293.359	318.972	0.128864	5206	5663.67	0.919192	630.868	389	633.933	0.613629	68.1806	319.507	0.108074	668	848.564	0.787213	73.6324	319.492	0.116716
AGAP000694	717	X: 12442255-12442532 (+)	antimicrobial peptide cecropin	PF00272	1.4e-10	Cecropin family		3049	3051.44	0.9992	256.282	85	85.7889	0.990804	8.18551	319.81	0.0319395	1132	1134.56	0.997741	103.47	166.45	0.403735	32674	32679.8	0.999822	2589.23	106	107.611	0.985031	8.23236	318.791	0.00317946	93	95.3049	0.975815	5.88235	318.791	0.00227185
AGAP000695	1093	X: 12443875-12444668 (-)	conserved hypothetical protein	none	none	none		78	78.0156	0.9998	4.29827	186	186.385	0.997932	11.6661	13.9702	2.71414	333	333.858	0.997429	19.9731	43.0243	4.64678	91	91	1	4.72968	120	120	1	6.02211	1.06896	1.27326	402	402	1	16.2765	31.7521	3.44135
AGAP000696	872	X: 12477315-12484582 (-)	conserved hypothetical protein	none	none	none		60	82.1503	0.730369	5.67316	1823	1910.33	0.954288	149.873	320.007	26.4179	1184	1314.7	0.900587	98.5855	307.619	17.3775	122	174.511	0.699097	11.3688	282	355.57	0.793093	22.3664	13.2773	1.96735	565	650.579	0.868457	33.0171	41.4983	2.90419
AGAP000697	1594	X: 12523969-12536552 (+)	conserved hypothetical protein	none	none	none		472	472.394	0.999166	17.8463	9983	9987.3	0.999569	428.641	319.287	24.0185	9117	9117	1	373.996	319.324	20.9565	656	657.278	0.998056	23.4246	1991	1991.66	0.999668	68.5354	144.394	2.92579	4218	4219.32	0.999688	117.141	319.618	5.00077
AGAP000698	1547	X: 12541490-12542613 (+)	molybdopterin cofactor sulfurase (mosc)	PF03476	7.5e-32	MOSC N-terminal beta barrel domain		361	364.849	0.989451	14.2022	289	291.296	0.992117	12.8818	0.676016	0.907028	327	329.62	0.992052	13.9324	0.0861708	0.981003	210	219.872	0.955101	8.07403	450	455.935	0.986982	16.1659	17.4661	2.00221	523	529.285	0.988126	15.141	15.2094	1.87527
AGAP000699	1709	X: 12542919-12545464 (-)	molybdopterin cofactor sulfurase (mosc)	PF03476	2e-31	MOSC N-terminal beta barrel domain		741	748.151	0.990441	26.3621	793	798.978	0.992518	31.9835	3.83595	1.21324	604	608.38	0.9928	23.2775	1.64905	0.882991	332	346.128	0.959183	11.5055	1178	1192.06	0.988201	38.26	101.752	3.32537	1169	1181.72	0.98924	30.6003	65.9719	2.65962
AGAP000700	2404	X: 12550343-12555739 (+)	conserved hypothetical protein	PF00957	2.5e-30	Synaptobrevin		1473	1496.85	0.984068	37.4952	1710	1766.92	0.967785	50.2824	16.2142	1.34104	2449	2489.96	0.983549	67.7271	74.81	1.80629	2007	2065.43	0.97171	48.8075	2380	2448.18	0.97215	55.8594	5.22273	1.14448	2532	2568.53	0.985778	47.283	0.532482	0.968765
AGAP000702	3530	X: 12563065-12570020 (+)	otopetrin	PF03189	3.7e-164	Protein of unknown function, DUF270		218	229.409	0.950267	3.91353	212	220.226	0.962646	4.26804	0.432889	1.09059	73	75.0987	0.972054	1.39111	16.0024	0.355462	180	183.707	0.979822	2.95639	754	763.702	0.987297	11.8669	79.5892	4.01398	87	90.4157	0.962222	1.13351	14.0471	0.38341
AGAP000703	2501	X: 12597182-12610383 (+)	otopetrin	PF03189	4.8e-190	Protein of unknown function, DUF270		320	320	1	7.70493	626	626	1	17.1236	32.3216	2.22242	262	262	1	6.85001	0.79942	0.889042	242	242	1	5.49683	1083	1083	1	23.7521	120.33	4.32105	330	330	1	5.83922	0.300767	1.06229
AGAP000704	1203	X: 12622062-12623584 (-)	conserved hypothetical protein	PF03381	4.1e-87	LEM3 (ligand-effect modulator 3) family / CDC50 family		828	828	1	41.4474	1499	1499	1	85.2451	64.5689	2.05671	1436	1436	1	78.0535	48.8363	1.88319	698	698	1	32.961	1827	1827	1	83.3029	106.479	2.52732	2043	2043	1	75.1549	87.3584	2.28012
AGAP000705	1032	X: 12629386-12630094 (-)	similar to dj-1 CG1349-PA	PF01965	1.5e-26	DJ-1/PfpI family		1584	1605.42	0.986655	93.6791	1485	1516.88	0.978981	100.556	1.31376	1.07341	1310	1338.96	0.978374	84.838	2.10245	0.905624	881	897.606	0.981499	49.4102	1210	1232.98	0.981362	65.5336	9.93673	1.32632	2349	2372.75	0.989992	101.748	82.1549	2.05925
AGAP000706	623	X: 12641186-12641809 (+)	hypothetical protein AaeL_AAEL011859	PF05253	1.7e-11	U11-48K-like CHHC zinc finger		0	0.333333	0	0.0322198	0	0	0	0	0	0	0	0	0	0	0	0	0	0.333333	0	0.0303949	0	0.5	0	0.044022	0	1.44834	0	0	0	0	0	0
AGAP000707	3432	X: 12660502-12671546 (+)	hypothetical protein AaeL_AAEL009515	PF00855	3.7e-09	PWWP domain		326	344.722	0.945689	6.0486	679	698.955	0.971451	13.9327	38.3833	2.30346	650	685.626	0.948039	13.063	32.5327	2.15967	108	117.395	0.919973	1.94317	936	1001.89	0.93423	16.0126	168.66	8.24045	784	820.52	0.955491	10.5803	95.2622	5.44487
AGAP000708	4102	X: 12682362-12697813 (+)	phosphorylase b kinase	PF00723	1.2e-180	Glycosyl hydrolases family 15		3155	3213.71	0.981732	47.1784	2507	2593.67	0.966583	43.2567	2.99457	0.916875	2650	2707.21	0.978868	43.1549	3.20467	0.914717	1635	1664.48	0.982288	23.0512	3314	3393.79	0.976488	45.3813	119.676	1.96872	6357	6430.96	0.988499	69.3801	319.398	3.00983
AGAP000711	3880	X: 12700363-12706040 (-)	conserved hypothetical protein	none	none	none		1486	1561.67	0.951547	24.2376	1180	1245.93	0.947081	21.9683	2.01842	0.906373	808	882.598	0.915479	14.8742	31.3798	0.613683	687	740.791	0.927388	10.8461	1699	1816.01	0.93557	25.6728	94.5171	2.36701	1468	1577.82	0.9304	17.9961	30.6436	1.65922
AGAP000713	3658	X: 12728756-12742680 (+)	GA17051	PF00069	7.2e-60	Protein kinase domain		2300	2624.69	0.876295	43.2082	2366	2742.77	0.862632	51.2955	9.47276	1.18717	3039	3515.81	0.864381	62.8472	47.5699	1.45452	1221	1491.92	0.81841	23.1692	4468	4990.69	0.895267	74.8349	319.494	3.22993	3656	4298.69	0.850492	52.0052	177.059	2.24458
AGAP000715	995	X: 12859844-12886948 (-)	carbonic anhydrase	PF00194	3e-57	Eukaryotic-type carbonic anhydrase		48	48	1	2.90503	6	6	1	0.412536	7.56843	0.142007	5	5	1	0.328587	8.59966	0.11311	30	30	1	1.71281	1	1	1	0.055127	8.01281	0.0321851	0	0	0	0	10.759	0
AGAP000717	3089	X: 13042760-13046835 (-)	monocarboxylate transporter	PF07690	4.1e-18	Major Facilitator Superfamily		2681	2772.65	0.966945	54.0517	2835	3023.31	0.937713	66.9575	15.3627	1.23877	750	808.572	0.927561	17.1161	214.9	0.316662	735	780.408	0.941815	14.3521	1710	1811.63	0.9439	32.1691	85.301	2.24142	579	607.302	0.953397	8.70045	19.754	0.606214
AGAP000718	2117	X: 13057069-13066946 (+)	monocarboxylate transporter	PF07690	8.5e-14	Major Facilitator Superfamily		555	555	1	15.7872	4	4	1	0.129263	143.881	0.00818784	11	11	1	0.339763	138.171	0.0215214	6	6	1	0.161006	8	8	1	0.20728	0.101836	1.28741	12	12	1	0.250851	0.320078	1.55802
AGAP000719	1627	X: 13067687-13073294 (-)	adenosylhomocysteinase	PF05221	3.6e-140	S-adenosyl-L-homocysteine hydrolase		5335	5335	1	197.46	1057	1057	1	44.4448	319.501	0.225083	1835	1835.53	0.999712	73.7696	319.451	0.373593	889	889	1	31.0402	720	720	1	24.2735	6.05476	0.782002	7604	7606.39	0.999686	206.893	319.377	6.66532
AGAP000720	4344	X: 13096618-13122314 (+)	cell adhesion molecule	PF07679	4.9e-19	Immunoglobulin I-set domain		2005	2005	1	27.7944	4393	4393	1	69.1839	271.674	2.48913	6394	6394	1	96.2469	319.382	3.46282	2401	2401.33	0.999862	31.4031	3099	3099	1	39.1308	15.3072	1.24608	3918	3918	1	39.9144	19.9716	1.27103
AGAP000721	1930	X: 13134120-13136720 (+)	vacuolar ATP synthase subunit ac39	PF01992	3.8e-121	ATP synthase (C/AC39) subunit		6472	6562.24	0.986249	204.752	9772	9921.86	0.984896	351.698	259.078	1.71768	7291	7403.07	0.984862	250.818	32.3398	1.22498	4787	4824.89	0.992146	142.017	8866	8955.03	0.990059	254.505	244.119	1.79207	8285	8367.36	0.990157	191.861	62.8086	1.35097
AGAP000723	2387	X: 13142832-13150270 (+)	dynein light intermediate chain	PF05783	1.3e-233	Dynein light intermediate chain (DLIC)		1389	1439.85	0.964683	36.3243	1250	1310.7	0.953688	37.5651	0.420478	1.03416	1575	1629.79	0.966382	44.646	7.90816	1.22909	1013	1047.11	0.967426	24.9201	1307	1382.91	0.945111	31.7781	8.5755	1.2752	3247	3307.08	0.981833	61.3122	161.235	2.46035
AGAP000724	1772	X: 13154935-13156918 (-)	hypothetical protein AaeL_AAEL005615	none	none	none		261	261.423	0.998383	8.88408	24	24.099	0.995894	0.930396	44.6122	0.104726	38	38.0074	0.999805	1.40252	37.6783	0.157869	135	135	1	4.32793	18	18.0519	0.997126	0.558787	23.782	0.129112	24	24.1691	0.993005	0.603602	25.9798	0.139467
AGAP000725	1406	X: 13159583-13160697 (-)	AH receptor-interacting protein	PF00254	1.4e-07	FKBP-type peptidyl-prolyl cis-trans isomerase		377	380.827	0.98995	16.3108	760	771.494	0.985102	37.5388	42.2287	2.30147	685	692.989	0.988472	32.2288	26.994	1.97592	217	218.837	0.991607	8.8419	810	815.664	0.993055	31.821	76.2157	3.59889	610	619.049	0.985383	19.4847	25.3478	2.20368
AGAP000726	2487	X: 13163267-13168688 (-)	conserved hypothetical protein	PF05276	1.7e-90	SH3 domain-binding protein 5 (SH3BP5)		592	595.861	0.99352	14.4279	1034	1038.44	0.995726	28.5653	41.1692	1.97987	781	784.281	0.995816	20.6205	10.3547	1.42921	422	424.8	0.993408	9.70331	3515	3529.09	0.996008	77.8348	319.709	8.02147	721	722.977	0.997265	12.8648	5.4697	1.32582
AGAP000727	6629	X: 13212860-13229038 (+)	adenylate cyclase type	PF00211	2.1e-57	Adenylate and Guanylate cyclase catalytic domain		1639	1731.19	0.946749	15.7264	2532	2652.61	0.954532	27.3753	73.166	1.74072	2523	2634.12	0.957816	25.9831	59.8327	1.6522	653	681.867	0.957664	5.84336	2938	3063.2	0.959129	25.3463	319.733	4.33762	6391	6597.83	0.968652	44.0461	319.444	7.5378
AGAP000728	1343	X: 13240275-13249547 (+)	n/a	none	none	none		351	371.178	0.945637	16.6433	337	346.193	0.973446	17.635	0.3426	1.05959	374	398.026	0.939637	19.3793	1.4403	1.16439	343	369.291	0.928806	15.6208	375	409.461	0.915837	16.7234	0.454176	1.07059	419	436.108	0.960771	14.3705	0.617198	0.919959
AGAP000729	72	X: 13307468-13307540 (-)	n/a	n/a	n/a	tRNA		0	0.25	0	0.209093	0	0	0	0	0	0	0	0.5	0	0.454089	0.319284	2.17171	0	0.375	0	0.295876	0	0.5	0	0.380912	0	1.2874	0	0.875	0	0.537812	0	1.81769
AGAP000730	71	X: 13307851-13307922 (+)	n/a	n/a	n/a	tRNA		0	0.333333	0	0.282718	0	0	0	0	0	0	0	0.333333	0	0.30699	0	1.08585	0	0	0	0	0	0	0	0	0	#DIV/0!	0	1	0	0.623299	0	#DIV/0!
AGAP000731	1892	X: 13371850-13377313 (-)	beadex	PF00412	3.5e-14	LIM domain		297	310.61	0.956182	9.88616	72	78.9254	0.912254	2.85384	26.8796	0.28867	105	112.416	0.934034	3.88516	18.6495	0.39299	205	211.999	0.966985	6.36537	45	47.0278	0.956882	1.36339	26.8137	0.214189	100	105.679	0.946263	2.47185	15.5135	0.388328
AGAP000732	2274	X: 13402820-13404913 (-)	synaptic vesicle protein	PF00083	2.8e-23	Sugar (and other) transporter		315	315	1	8.34166	0	0	0	0	86.1084	0	3	3	1	0.086265	83.4645	0.0103415	11	11	1	0.274798	0	0	0	0	3.39579	0	0	0	0	0	3.94498	0
AGAP000733	1494	X: 13412128-13413479 (+)	uv excision repair protein rad23	PF09280	1.7e-20	XPC-binding domain		1104	1131.35	0.975828	45.6013	1261	1338.37	0.942187	61.2859	12.6458	1.34395	1327	1369.02	0.969307	59.9188	11.0267	1.31397	443	456.786	0.96982	17.3689	993	1035.67	0.9588	38.024	46.9683	2.1892	2113	2150	0.982792	63.6857	177.512	3.66665
AGAP000734	1264	X: 13417984-13420093 (+)	conserved hypothetical protein	none	none	none		104	104.588	0.994379	4.98273	304	304.347	0.998861	16.4723	28.8616	3.30588	192	192	1	9.93248	8.03208	1.99338	33	33.3625	0.989135	1.49941	336	337.796	0.994682	14.6587	62.0422	9.77631	146	146	1	5.11164	11.9052	3.4091
AGAP000735	2219	X: 13423680-13428170 (-)	histidyl-tRNA synthetase	PF00587	5e-19	tRNA synthetase class II core domain (G, H, P, S and T)		1623	1625.51	0.998454	44.1129	1379	1381.1	0.99848	42.5796	0.477489	0.965241	1099	1099.64	0.999419	32.4038	14.7331	0.734565	499	499.664	0.998671	12.7918	1620	1620.99	0.999391	40.0691	128.404	3.13241	1553	1554.37	0.999121	30.9992	74.1828	2.42336
AGAP000736	986	X: 13432331-13433400 (+)	conserved hypothetical protein	none	none	none		151	151.325	0.997851	9.24202	243	244.829	0.992528	16.9871	8.66325	1.83803	160	161.288	0.992014	10.6962	0.672565	1.15734	69	69.2315	0.996656	3.98876	303	304.509	0.995044	16.9399	34.1646	4.24691	421	423.46	0.994192	19.006	44.9401	4.76489
AGAP000737	2376	X: 13437823-13440117 (-)	latent nuclear antigen, putative	PF08243	4.7e-17	SPT2 chromatin protein		271	271.346	0.998726	6.87716	260	260.112	0.99957	7.4894	0.470025	1.08903	259	259	1	7.12783	0.157554	1.03645	86	86	1	2.05619	371	371	1	8.56475	40.5521	4.16535	422	422.129	0.999695	7.86236	36.9986	3.82375
AGAP000738	1186	X: 13457281-13458634 (-)	suppressor of defective silencing	PF08598	1.1e-23	Sds3-like		638	837.783	0.761534	42.5382	672	1154.7	0.581967	66.607	22.5526	1.56582	933	1271.32	0.733881	70.0931	29.1029	1.64777	290	319.18	0.908579	15.2884	1381	1846.23	0.748011	85.3863	248.609	5.58504	503	723.584	0.695151	26.9997	17.5845	1.76603
AGAP000739	937	X: 13489601-13490155 (-)	40S ribosomal protein S10	PF03501	3.5e-45	Plectin/S10 domain		27617	27617	1	1774.88	8102	8102	1	591.543	318.753	0.333286	14865	14865	1	1037.36	318.678	0.584468	10809	10809	1	655.325	11733	11733	1	686.842	3.37112	1.04809	22435	22435	1	1059.6	318.785	1.61691
AGAP000740	1136	X: 13515016-13516168 (+)	D330012F22Rik protein	none	none	none		128	133.292	0.9603	7.06573	40	45.1703	0.885538	2.72024	8.36125	0.384991	54	58.2531	0.92699	3.35308	6.0134	0.474555	41	44.7359	0.91649	2.23712	59	65.2373	0.90439	3.14996	1.06125	1.40804	166	171.622	0.967244	6.68573	11.9161	2.98854
AGAP000741	3152	X: 13495101-13501376 (-)	conserved hypothetical protein	none	none	none		316	322.572	0.979627	6.16272	533	566.726	0.940489	12.3004	23.2816	1.99594	132	137.199	0.962103	2.84623	14.4907	0.461846	343	354.702	0.967009	6.39276	125	130.602	0.957106	2.27275	25.9613	0.355519	31	31.6557	0.979286	0.444448	88.4672	0.0695236
AGAP000742	72	X: 13578567-13578639 (-)	n/a	n/a	n/a	tRNA		0	0	0	0	0	0	0	0	0	#DIV/0!	0	0	0	0	0	#DIV/0!	0	0	0	0	0	0	0	0	0	#DIV/0!	0	0	0	0	0	#DIV/0!
AGAP000743	826	X: 13593848-13594609 (+)	n/a	none	none	none		741	743.698	0.996372	54.2187	368	368.296	0.999196	30.5036	19.6667	0.562603	243	243.045	0.999813	19.2403	50.4115	0.354865	681	683.762	0.99596	47.0257	10	10.0045	0.999553	0.664357	192.249	0.0141275	26	26	1	1.39299	204.475	0.0296219
AGAP000744	2639	X: 13623925-13626564 (-)	hypothetical protein AaeL_AAEL012088	PF00379	0.00016	Insect cuticle protein		15	17.5213	0.856102	0.399815	61	64.2096	0.950013	1.66454	7.97243	4.16328	20	21.0096	0.951947	0.520573	0.281732	1.30203	8	8.9041	0.898463	0.191673	36	38.5945	0.932775	0.802183	4.76124	4.18516	27	30.5948	0.882502	0.513055	2.19253	2.67672
AGAP000745	1802	X: 13656841-13658643 (-)	hypothetical protein AaeL_AAEL012090	PF00379	3.1e-09	Insect cuticle protein		17	17.0452	0.997349	0.569613	21	21.1603	0.992426	0.803341	0.479786	1.41033	197	199.515	0.987395	7.23976	43.5198	12.71	10	10.1924	0.98112	0.321317	109	109.916	0.991671	3.34574	21.1457	10.4126	155	155.852	0.994532	3.82748	26.8503	11.9119
AGAP000747	5832	X: 13691006-13698980 (+)	mitogen activated protein kinase kinase kinase 5, mapkkk5, mekk5	PF00069	4.3e-62	Protein kinase domain		2721	2738.05	0.993773	28.272	3198	3222.19	0.992493	37.7978	28.3628	1.33693	3197	3218.18	0.99342	36.0825	20.2141	1.27626	3276	3289.11	0.996013	32.0385	8009	8057.78	0.993947	75.7853	319.251	2.36544	7835	7868.19	0.995782	59.7052	211.324	1.86355
AGAP000748	890	X: 13700537-13728685 (-)	calponin/transgelin	PF00307	9.2e-12	Calponin homology (CH) domain		137	137	1	9.26965	87	87	1	6.68748	1.72292	0.721438	213	213	1	15.6492	5.87651	1.68822	190	190	1	12.1276	120	120	1	7.39569	4.7232	0.609823	127	127	1	6.31493	8.07406	0.520707
AGAP000749	1583	X: 13712327-13714126 (+)	calponin/transgelin	PF00307	4.4e-16	Calponin homology (CH) domain		3017	3017	1	114.77	695	695	1	30.0357	280.452	0.261703	1998	1998	1	82.5312	30.0289	0.719101	3951	3951	1	141.787	540	540	1	18.7111	319.654	0.131966	1082	1082	1	30.2483	319.604	0.213336
AGAP000750	1218	X: 13719514-13721657 (+)	hypothetical protein AaeL_AAEL008307	PF06585	2.2e-62	Haemolymph juvenile hormone binding protein (JHBP)		190	190	1	9.39375	10072	10072	1	565.721	319.295	60.2231	2449	2449	1	131.476	319.885	13.9961	2089	2089.88	0.999577	97.4732	15267	15267	1	687.533	319.067	7.05356	4372	4372	1	158.85	78.1699	1.62968
AGAP000751	756	X: 13733158-13734070 (+)	GG14107	PF02301	1.3e-34	HORMA domain		59	59	1	4.69962	17	17	1	1.53837	4.83205	0.327339	27	27	1	2.33532	2.63019	0.496917	57	57	1	4.28315	60	60	1	4.35328	0	1.01637	89	89	1	5.20982	0.555535	1.21635
AGAP000752	761	X: 13735945-13736706 (-)	V-1 protein, putative	PF00887	1.4e-25	Acyl CoA binding protein		1241	1241	1	98.2019	1336	1336	1	120.103	6.46107	1.22302	969	969	1	83.2612	3.93603	0.847857	172	172	1	12.8397	1365	1365	1	98.3865	221.056	7.66268	1034	1034	1	60.1299	107.039	4.68312
AGAP000754	4413	X: 13740510-13747835 (+)	phd finger protein	PF00628	2.9e-11	PHD-finger		1168	1202.26	0.971502	16.4058	1337	1367.87	0.977429	21.2054	10.0716	1.29256	924	953.215	0.969351	14.1241	3.25221	0.860921	277	287.725	0.962725	3.70385	1502	1532.64	0.980007	19.05	194.86	5.1433	957	996.139	0.96071	9.98943	56.8346	2.69704
AGAP000755	2603	X: 13749677-13752101 (+)	cysteine-rich protein, putative	PF00412	5.3e-15	LIM domain		2336	2488.27	0.938803	57.5647	1125	1201.39	0.936417	31.5749	68.4462	0.548512	1797	1930.49	0.930853	48.495	7.83195	0.842443	3150	3597.11	0.875702	78.5038	782	960.336	0.814298	20.2365	319.648	0.257777	2889	3651.75	0.791127	62.0843	22.6697	0.790845
AGAP000756	2303	X: 13752966-13756307 (-)	carboxypeptidase D	PF00246	1.3e-85	Zinc carboxypeptidase		316	333.798	0.94668	8.72815	153	161.437	0.947736	4.79561	9.9125	0.549442	410	435.615	0.941199	12.3684	5.8157	1.41707	503	575.067	0.87468	14.1852	427	526.518	0.810989	12.5403	1.36102	0.884041	2724	3464.89	0.786171	66.5811	319.7	4.6937
AGAP000757	1658	X: 13765428-13766915 (+)	O-fucosyltransferase, putative	PF10250	3.7e-75	GDP-fucose protein O-fucosyltransferase		122	122.065	0.999467	4.43342	120	120	1	4.95143	0.394974	1.11684	155	155.925	0.994069	6.14942	2.16483	1.38706	109	109	1	3.73467	348	350.677	0.992367	11.6014	28.2385	3.10641	497	497	1	13.2656	40.4757	3.55201
AGAP000758	1724	X: 13768360-13769567 (-)	conserved hypothetical protein	none	none	none		604	620.182	0.973907	21.6628	779	807.586	0.964603	32.0468	12.7618	1.47935	1141	1176.58	0.96976	44.626	49.8767	2.06003	939	963.259	0.974816	31.7407	1066	1098.9	0.970058	34.9631	1.53435	1.10152	1428	1452.87	0.982882	37.2945	4.01161	1.17497
AGAP000759	858	X: 13772003-13772775 (+)	39S ribosomal protein L32, mitochondrial	none	none	none		1281	1312.01	0.976366	92.0835	560	589.406	0.95011	46.996	44.0947	0.510363	684	709.344	0.964271	54.0597	30.7125	0.587073	500	509.969	0.980452	33.765	661	686.755	0.962497	43.9038	5.19674	1.30028	901	952.574	0.945858	49.1322	11.4274	1.45512
AGAP000760	985	X: 13773238-13774629 (+)	conserved hypothetical protein	none	none	none		236	236	1	14.4281	177	177	1	12.2934	0.940948	0.852046	147	147	1	9.75854	3.73866	0.676357	138	138	1	7.95891	254	254	1	14.1444	7.5139	1.77718	253	253	1	11.3668	3.12576	1.42819
AGAP000761	996	X: 13784517-13785378 (-)	glutathione-s-transferase theta, gst	PF00043	3.8e-10	Glutathione S-transferase, C-terminal domain		296	300.968	0.983494	18.1967	491	505.582	0.971158	34.7269	18.7862	1.90842	393	406.333	0.967186	26.6764	6.28764	1.466	402	412.058	0.975592	23.5022	471	490.775	0.959706	27.0278	1.44328	1.15001	575	587.804	0.978218	26.1173	0.982591	1.11127
AGAP000762	1658	X: 13786756-13788683 (-)	conserved hypothetical protein	none	none	none		67	67.5985	0.991146	2.45519	88	89.283	0.98563	3.68398	1.79152	1.50049	93	93.6821	0.992719	3.69467	1.93315	1.50484	57	57.0976	0.998291	1.95634	214	214.544	0.997466	7.09772	20.8971	3.62806	258	259.258	0.995149	6.91993	21.3293	3.53718
AGAP000763	1589	X: 13791963-13796842 (+)	activin receptor type ii	PF00069	4.5e-54	Protein kinase domain		560	562.072	0.996313	21.301	724	726.136	0.997059	31.2628	11.1587	1.46767	711	711.425	0.999403	29.2758	7.72289	1.37439	400	401.222	0.996954	14.344	745	748.186	0.995742	25.8269	21.5772	1.80054	959	959	1	26.7085	26.5501	1.862
AGAP000765	2027	X: 13806382-13811913 (-)	GH13980	none	none	none		651	684.354	0.951262	20.331	811	845.595	0.959087	28.5392	10.4578	1.40373	840	887.382	0.946605	28.626	10.8487	1.408	692	788.417	0.877708	22.096	1898	2054.46	0.923844	55.5944	118.79	2.51604	1186	1261.63	0.940055	27.5443	6.01989	1.24657
AGAP000767	868	X: 13820065-13824507 (-)	membrane associated progesterone receptor	PF00173	5.8e-16	Cytochrome b5-like Heme/Steroid binding domain		1024	1032.59	0.991679	71.6377	1802	1820.77	0.989692	143.505	73.4719	2.00321	1725	1734.96	0.994257	130.7	53.8739	1.82446	564	564.543	0.999039	36.9477	1520	1524.12	0.997299	96.3133	93.3338	2.60675	2055	2060.6	0.997281	105.058	125.639	2.84342
AGAP000768	1671	X: 13840459-13841772 (+)	septin	PF00735	7e-116	Septin		365	365.304	0.999167	13.1647	718	718.601	0.999164	29.4202	37.4531	2.23478	420	420.393	0.999066	16.4506	2.72697	1.2496	492	492.237	0.999518	16.7343	813	814.215	0.998508	26.727	16.0207	1.59714	798	798.625	0.999217	21.1505	4.43342	1.2639
AGAP000769	3245	X: 13847262-13848469 (-)	hypothetical protein AaeL_AAEL009713	PF09335	2.4e-22	SNARE associated Golgi protein		4021	4250.9	0.945918	78.8857	3657	3952.89	0.925147	83.3361	1.87873	1.05642	2740	2983.29	0.918449	60.1153	29.6535	0.762056	3770	4023.77	0.936932	70.4416	4318	4712.74	0.91624	79.6611	8.01508	1.13088	3704	3898.15	0.950195	53.1616	35.1845	0.75469
AGAP000770	2150	X: 13856868-13859316 (-)	hypothetical protein AaeL_AAEL011389	PF11916	9.1e-73	Domain of unknown function (DUF3434)		452	452	1	12.66	286	286	1	9.10041	4.9598	0.718832	439	439	1	13.3515	0.355807	1.05462	582	582	1	15.3778	457	457.088	0.999808	11.6613	5.04979	0.75832	1735	1735	1	35.7121	76.8383	2.32232
AGAP000771	752	X: 13860780-13861688 (-)	vacuolar sorting protein SNF8	PF04157	1.8e-66	EAP30/Vps36 family		306	306	1	24.504	405	405	1	36.8443	7.15543	1.5036	461	461	1	40.0855	10.7348	1.63588	179	179	1	13.5222	290	290	1	21.1528	5.64575	1.5643	410	410	1	24.128	10.5117	1.78433
AGAP000772	927	X: 13870406-13870815 (+)	hypothetical protein CHGG_00961	none	none	none		47	47	1	3.05317	9	9	1	0.664196	5.60248	0.217543	7	7	1	0.493767	7.14717	0.161723	6	6	1	0.36769	6	6	1	0.355025	0	0.965555	7	7	1	0.334174	0	0.908847
AGAP000773	3137	X: 13882785-13890371 (+)	single-minded	PF08447	6.5e-17	PAS fold		607	636.081	0.954282	12.2104	25	26.3059	0.950357	0.573683	136.386	0.0469831	20	21.3072	0.938649	0.444136	147.421	0.0363736	52	56.202	0.925234	1.01777	20	22.5754	0.885919	0.394738	3.96766	0.387846	27	28.6721	0.941683	0.404482	4.19136	0.39742
AGAP000774	4307	X: 13897924-13910978 (-)	arf6 guanine nucleotide exchange factor	PF01369	6.9e-48	Sec7 domain		954	979.231	0.974234	13.6912	1275	1308.98	0.97404	20.7918	22.5736	1.51863	1181	1214.56	0.972365	18.4395	11.4581	1.34681	343	351.672	0.97534	4.63846	978	1003.17	0.974912	12.7757	67.2116	2.7543	869	886.427	0.980341	9.10799	27.9935	1.96358
AGAP000776	4105	X: 13918225-13927924 (-)	myosin vi	PF00063	7.7e-200	Myosin head (motor domain)		2356	2358.55	0.99892	34.599	1661	1662.27	0.999235	27.7027	11.5165	0.800679	1591	1591.97	0.999391	25.3586	21.3168	0.732929	914	914.821	0.999102	12.66	1621	1621.98	0.999398	21.673	39.294	1.71193	1800	1801.56	0.999132	19.4219	26.2192	1.53412
AGAP000777	690	X: 13948786-13949540 (+)	suppressor of defective silencing	none	none	none		203	312.699	0.649187	27.2904	537	1200.25	0.447408	119.002	147.752	4.36058	407	661.84	0.614952	62.7203	35.3644	2.29826	51	59.8846	0.851638	4.93033	364	575.256	0.632761	45.7298	101.993	9.2752	221	387.962	0.569643	24.8826	42.9229	5.04684
AGAP000778	1883	X: 13956641-13959716 (-)	conserved hypothetical protein	PF06664	8.5e-115	Wnt-binding factor required for Wnt secretion		194	195.146	0.994128	6.24082	304	304.916	0.996997	11.078	9.68076	1.77509	189	190.38	0.99275	6.61112	0.214569	1.05934	205	205.55	0.997324	6.20123	655	656.314	0.997998	19.1183	51.4258	3.08299	269	270.898	0.992995	6.36663	0.0874145	1.02667
AGAP000779	3344	X: 13969857-13978437 (-)	zinc finger protein 1	PF00046	3.7e-16	Homeobox domain		261	287.973	0.906334	5.18584	190	202.501	0.938267	4.1428	1.78347	0.798868	445	481.464	0.924264	9.41459	15.2799	1.81544	172	195.37	0.880382	3.31896	196	222.994	0.878948	3.65775	0.484116	1.10208	410	441.703	0.928226	5.84546	10.9458	1.76123
AGAP000780	643	X: 14238739-14239284 (+)	yippee protein	PF03226	3.9e-42	Yippee putative zinc-binding protein		588	588	1	55.068	443	443	1	47.1331	1.86417	0.855907	561	561	1	57.05	0.255622	1.03599	705	705	1	62.2858	874	874	1	74.5569	3.41503	1.19701	895	895	1	61.598	0.0754659	0.988957
AGAP000781	528	X: 14239602-14240081 (-)	mitochondrial inner membrane protein translocase, 9kD-subunit, putative	PF02953	3.3e-17	Tim10/DDP family zinc finger		607	608.365	0.997756	69.3846	561	565.285	0.99242	73.2432	0.438233	1.05561	754	757.251	0.995707	93.7798	7.50975	1.35159	652	659.802	0.988175	70.9889	1064	1070.99	0.993476	111.26	19.4225	1.56729	708	711.353	0.995287	59.6219	2.8822	0.839876
AGAP000782	904	X: 14242255-14242920 (+)	hypothetical protein AaeL_AAEL002494	none	none	none		167	167	1	11.1245	148	148	1	11.2002	0.0199352	1.0068	200	200	1	14.4666	1.91525	1.30043	305	305	1	19.1665	335	335	1	20.3266	0.321615	1.06053	190	190	1	9.30122	14.6278	0.485285
AGAP000783	5252	X: 14247920-14265405 (-)	wings apart-like, isoform A	PF07814	5.9e-132	Wings apart-like protein regulation of heterochromatin		1050	1070	0.981305	12.2685	2429	2490.7	0.97523	32.4436	170.495	2.64446	1714	1752.04	0.978287	21.8134	50.645	1.778	406	415.077	0.978132	4.48967	1991	2048.13	0.972105	21.3905	245.441	4.76438	1741	1771.23	0.982936	14.9246	131.715	3.32421
AGAP000784	1512	X: 14272839-14274763 (+)	abhydrolase domain-containing protein 4	PF00561	1e-22	alpha/beta hydrolase fold		1473	1505.92	0.978142	59.9766	2202	2228.2	0.988241	100.818	55.0366	1.68096	1631	1662.41	0.981107	71.8935	6.44164	1.19869	864	874.042	0.98851	32.8391	1260	1274.41	0.988693	46.2322	14.3119	1.40784	2456	2473.01	0.99312	72.3819	98.6869	2.20414
AGAP000785	1935	X: 14279868-14289701 (-)	synaptic vesicle protein	PF07690	7.9e-22	Major Facilitator Superfamily		1459	1459	1	45.4053	114	114.102	0.999108	4.03408	261.369	0.088846	226	226	1	7.63715	198.56	0.1682	192	192	1	5.63678	66	66	1	1.8709	15.8646	0.331909	796	796	1	18.2048	57.8647	3.22965
AGAP000786	1967	X: 14307483-14318789 (+)	conserved hypothetical protein	PF00100	9.6e-35	Zona pellucida-like domain		128	128.154	0.998796	3.92339	50	50.2047	0.995923	1.74612	6.42763	0.445054	186	186.925	0.995053	6.21392	4.23449	1.58381	22	22.0222	0.998993	0.636013	9	9.05346	0.994095	0.252463	1.73335	0.396946	11	11.0201	0.998172	0.247935	1.89403	0.389827
AGAP000787	3914	X: 14325647-14342608 (+)	E3 ubiquitin-protein ligase nedd-4	PF00632	4e-94	HECT-domain (ubiquitin-transferase)		1491	1765.07	0.844724	27.1566	2019	2228.08	0.906162	38.9442	29.144	1.43406	1753	1984.93	0.883153	33.1611	8.97731	1.22111	846	1009.7	0.837873	14.6549	1911	2185.04	0.874585	30.6214	88.6703	2.0895	1414	1614.42	0.875854	18.2537	7.40409	1.24557
AGAP000788	1886	X: 14351163-14353159 (-)	hypothetical protein AaeL_AAEL002537	PF00100	1.3e-37	Zona pellucida-like domain		7	7.21196	0.97061	0.230274	11	11.3262	0.971197	0.410844	0.609835	1.78415	6	6.40745	0.936409	0.222151	0	0.964725	2	2.00437	0.997821	0.0603735	2	2.17595	0.91914	0.063284	0	1.04821	7	7.25382	0.965008	0.170208	0.501676	2.81925
AGAP000789	2294	X: 14362710-14366014 (+)	hypothetical protein	none	none	none		23	23	1	0.603764	2	2.80671	0.712579	0.0837023	3.6372	0.138634	1	1.00059	0.999407	0.0285212	5.37535	0.047239	4	4.00289	0.999278	0.0991267	1	1.00057	0.999427	0.0239245	0.676078	0.241353	2	2.00118	0.999408	0.0386054	0.382375	0.389455
AGAP000790	1029	X: 14391199-14392146 (-)	apolipoprotein D, putative	none	none	none		191	203.339	0.93932	11.8997	142	146.556	0.968912	9.74366	1.11327	0.818816	1747	1811.75	0.96426	115.13	320.002	9.67503	332	356.115	0.932284	19.6601	144	162.317	0.887155	8.65237	18.6191	0.440098	922	947.478	0.97311	40.7482	33.843	2.07263
AGAP000791	2298	X: 14412075-14415807 (-)	transport and Golgi organization	PF00651	8.5e-21	BTB/POZ domain		695	695	1	18.2124	795	795	1	23.6674	6.33721	1.29952	641	641.043	0.999934	18.2407	0.00948977	1.00155	694	694.272	0.999608	17.1629	1081	1081	1	25.8026	16.6412	1.50339	1517	1517.18	0.999879	29.2175	32.1186	1.70236
AGAP000792	2436	X: 14428906-14435537 (+)	adenosyl homocysteinase	PF05221	3.1e-123	S-adenosyl-L-homocysteine hydrolase		5068	5145.55	0.984928	127.2	3175	3219.26	0.986251	90.4092	52.5462	0.710764	2443	2517.27	0.970497	67.5703	157.169	0.531213	1328	1377.66	0.963951	32.1275	3243	3349.09	0.968323	75.4113	170.751	2.34725	2283	2322.87	0.982834	42.1991	15.1866	1.31349
AGAP000793	458	X: 14439438-14439960 (-)	hypothetical protein CpipJ_CPIJ011529	none	none	none		14	14	1	1.84075	17	17	1	2.53932	0.425059	1.3795	12	12	1	1.71325	0	0.930735	27	27	1	3.34895	37	37	1	4.43122	0.498498	1.32317	87	87	1	8.40637	4.96268	2.51015
AGAP000794	2203	X: 14442142-14443554 (-)	NADH dehydrogenase iron-sulfur protein 2, mitochondrial	PF00346	2.1e-130	Respiratory-chain NADH dehydrogenase, 49 Kd subunit		7050	7236.25	0.974261	197.802	3673	3809.08	0.964275	118.288	151.102	0.598012	3833	3933.83	0.974368	116.763	161.74	0.590302	10729	10898.2	0.984476	281.028	5960	6135.02	0.971472	152.753	319.075	0.543551	8527	8708.57	0.979151	174.939	239.813	0.622497
AGAP000795	2777	X: 14461512-14473113 (-)	monocarboxylate transporter	PF07690	4.5e-19	Major Facilitator Superfamily		102	112.992	0.902717	2.45022	85	90.5184	0.939036	2.22995	0.240495	0.910102	64	72.2341	0.886008	1.70087	1.82281	0.69417	36	39.759	0.905455	0.813336	86	91.6495	0.938357	1.81026	4.79401	2.22572	72	79.1073	0.910156	1.26065	1.57678	1.54997
AGAP000797	2591	X: 14561683-14577309 (+)	similar to E3 ubiquitin-protein ligase HECW2 (HECT, C2 and WW domain-containing	PF00632	4.1e-89	HECT-domain (ubiquitin-transferase)		92	92.2633	0.997146	2.14434	287	288.051	0.996352	7.60563	29.8457	3.54684	135	135.366	0.997293	3.41623	3.27338	1.59314	32	32.0986	0.996927	0.703768	409	410.225	0.997015	8.68444	81.2745	12.3399	262	262.314	0.998801	4.48033	34.0517	6.3662
AGAP000798	2738	X: 14600998-14611915 (-)	ionotropic glutamate receptor subunit ia	PF00060	1.6e-46	Ligand-gated ion channel		271	291.592	0.929382	6.41319	12	12.9317	0.927953	0.323114	61.8634	0.0503827	88	93.8903	0.937264	2.24229	20.7009	0.349637	266	276.903	0.960626	5.74519	31	32.263	0.960854	0.646336	51.046	0.1125	35	36.7252	0.953025	0.593588	60.2226	0.103319
AGAP000801	2738	X: 14618285-14702072 (-)	similar to CG3822 CG3822-PA	PF01094	4.5e-62	Receptor family ligand binding region		185	185	1	4.06884	85	85	1	2.12383	6.46105	0.521974	24	24	1	0.573168	28.6562	0.140868	210	213.343	0.98433	4.42645	15	16	0.9375	0.320534	46.0777	0.0724133	17	18	0.944444	0.290934	54.3877	0.0657263
AGAP000803	2995	X: 14739086-14744472 (+)	glutamate receptor, ionotropic kainate 1, 2, 3 (glur5, glur6, glur7)	PF00060	2.2e-47	Ligand-gated ion channel		364	374.942	0.970816	7.53876	253	263.073	0.96171	6.00915	2.31645	0.797101	340	349.219	0.973602	7.62438	0.0403386	1.01136	440	459.245	0.958095	8.7108	766	812.873	0.942337	14.8872	20.1044	1.70905	375	391.704	0.957356	5.78783	8.50867	0.664443
AGAP000804	177	X: 14745061-14745238 (-)	phospholipid hydroperoxide glutathione peroxidase 4	PF00255	6.7e-18	Glutathione peroxidase		152	152	1	51.7134	146	146	1	56.4304	0.345525	1.09121	196	196	1	72.408	2.73613	1.40018	67	67	1	21.5036	63	63	1	19.5234	0.222169	0.907913	82	82	1	20.502	0.0944243	0.953422
AGAP000805	1049	X: 14757608-14758303 (+)	hypothetical protein AaeL_AAEL008401	PF02214	2.8e-11	K+ channel tetramerisation domain		106	106	1	6.08503	112	112	1	7.30426	0.705205	1.20037	18	18	1	1.12202	14.1748	0.18439	101	101	1	5.46961	12	12	1	0.62747	18.8417	0.114719	7	7	1	0.295309	27.5044	0.0539909
AGAP000806	1370	X: 14770559-14771699 (+)	fibrinogen and fibronectin	PF00147	4.7e-50	Fibrinogen beta and gamma chains, C-terminal globular domain		1076	1076	1	47.296	119	119	1	5.94237	167.265	0.125642	491	491	1	23.435	39.7803	0.495496	886	886	1	36.7387	85	85	1	3.40319	174.406	0.0926323	3758	3758	1	121.392	276.547	3.3042
AGAP000807	1908	X: 14803707-14805017 (-)	helix-loop-helix transcription factor	none	none	none		681	681	1	21.4932	149	149	1	5.34246	67.2591	0.248565	576	576	1	19.74	0.870542	0.91843	297	297.823	0.997235	8.86729	252	252	1	7.24452	1.72267	0.816994	487	487	1	11.2955	2.97846	1.27384
AGAP000808	1451	X: 14828587-14829821 (-)	hypothetical protein AaeL_AAEL008408	PF10277	3.8e-47	Frag1/DRAM/Sfk1 family		338	338	1	14.0276	477	477	1	22.4897	10.6667	1.60325	440	440	1	19.8285	5.76334	1.41353	587	587	1	22.9817	806	806	1	30.4688	6.71587	1.32579	1751	1751	1	53.404	77.6899	2.32376
AGAP000809	1664	X: 14838408-14839157 (+)	26S proteasome non-ATPase regulatory subunit 10	PF00023	1.2e-06	Ankyrin repeat		251	255.635	0.981868	9.25124	431	435.256	0.990221	17.8947	16.711	1.9343	356	365.491	0.974032	14.3624	7.17495	1.55248	332	339.808	0.977021	11.6009	461	473.44	0.973724	15.6063	4.47022	1.34527	905	911.427	0.992949	24.2395	33.06	2.08945
AGAP000810	8600	X: 14841697-14871886 (-)	GM23127	PF00069	7.4e-38	Protein kinase domain		1134	1146.19	0.989365	8.02584	2512	2542.8	0.987888	20.2277	161.247	2.52032	1395	1426.01	0.978252	10.8425	13.5647	1.35095	497	508.382	0.977612	3.35816	4980	5024.03	0.991235	32.0436	319.563	9.54201	5487	5550.17	0.988618	28.5603	319.524	8.50475
AGAP000812	1218	X: 14888685-14897240 (+)	hypothetical protein AaeL_AAEL002924	PF08569	7.4e-141	Mo25-like		1260	1321.45	0.953496	65.3336	517	543.571	0.951117	30.5311	53.8142	0.467311	719	756.936	0.949882	40.6364	25.3593	0.621983	1831	1944.65	0.941556	90.6997	684	723.707	0.945134	32.5914	136.834	0.359333	2804	2953.48	0.949388	107.31	8.08305	1.18314
AGAP000813	962	X: 14912392-14913076 (-)	frataxin	PF01491	2.3e-31	Frataxin-like domain		202	202	1	12.6447	163	163	1	11.5917	0.364935	0.916724	270	270	1	18.3524	4.22809	1.45139	177	177	1	10.4522	376	376	1	21.4388	15.3244	2.05113	482	482	1	22.1731	18.4963	2.12138
AGAP000814	1610	X: 14915762-14918629 (+)	conserved hypothetical protein	PF00787	4.8e-18	PX domain		80	80.1376	0.998283	2.99739	151	152.136	0.992535	6.46456	7.95866	2.15673	117	117.528	0.995506	4.77331	2.98029	1.59249	28	28.0804	0.997138	0.990803	279	279.586	0.997903	9.52528	51.0737	9.6137	207	207.2	0.999037	5.69532	25.3666	5.74819
AGAP000815	4693	X: 14937399-14948907 (+)	integrin beta subunit	PF00362	4.9e-167	Integrin, beta chain		3676	3727.79	0.986108	47.8336	1159	1216.34	0.952857	17.7312	226.779	0.370685	2829	2878.92	0.982662	40.1127	11.9328	0.838588	5057	5138.3	0.984177	62.1985	2400	2466.43	0.973068	28.8274	230.764	0.463474	3966	4007.2	0.989719	37.7872	124.107	0.607526
AGAP000816	875	X: 15007941-15008906 (+)	predicted protein	none	none	none		0	0.333333	0	0.0229405	0	0.666667	0	0.0521236	0.329613	2.27212	0	1.91667	0	0.143233	0.638567	6.24367	3	66.1918	0.0453228	4.29741	0	5.66667	0	0.355228	13.6599	0.082661	0	0.666667	0	0.0337175	22.089	0.007846
AGAP000817	671	X: 15005633-15006394 (+)	predicted protein	none	none	none		0	0	0	0	0	0.666667	0	0.0679704	0.329613	#DIV/0!	0	1.91667	0	0.186779	0.638567	#DIV/0!	0	0.5	0	0.042331	0	5.66667	0	0.463226	0.901692	10.9429	0	0.666667	0	0.0439684	0	1.03868
AGAP000818	1935	X: 15240763-15242715 (-)	cytochrome P450 9b2	PF00067	2.1e-73	Cytochrome P450		3201	3201	1	99.6179	387	388.031	0.997343	13.7189	319.751	0.137715	314	314	1	10.6109	319.76	0.106516	2817	2817	1	82.7021	232	233.198	0.994862	6.61046	319.822	0.079931	17	17.119	0.993046	0.391519	319.854	0.00473409
AGAP000819	1310	X: 15252295-15254168 (+)	tailless	PF00104	5e-32	Ligand-binding domain of nuclear hormone receptor		0	0	0	0	4	4.05863	0.985553	0.211954	1.31845	#DIV/0!	2	2.07225	0.965134	0.103437	0.638567	#DIV/0!	0	0	0	0	2	2.02918	0.985621	0.0849642	0.300896	#DIV/0!	5	5.2864	0.945824	0.178584	1.14135	#DIV/0!
AGAP000820	955	X: 15282116-15283170 (-)	pupal cuticle protein 78E	PF00379	3.1e-12	Insect cuticle protein		12	12	1	0.756677	21	21	1	1.50435	1.24826	1.9881	158	158	1	10.8183	35.8206	14.2971	70	70	1	4.16395	270	270	1	15.5077	26.6748	3.72428	281	281	1	13.0214	20.2134	3.12717
AGAP000821	1549	X: 15317423-15318403 (+)	GH24763	none	none	none		5	5	1	0.19438	586	586	1	25.8809	182.752	133.146	341	341	1	14.3948	99.6847	74.0549	14	14	1	0.513437	121	121	1	4.28471	21.1201	8.34515	48	48	1	1.37134	3.12921	2.6709
AGAP000822	987	X: 15319714-15320834 (+)	hypothetical protein	none	none	none		105	105.53	0.994979	6.43859	409	409.819	0.998001	28.4059	51.441	4.41182	138	138	1	9.14252	2.07154	1.41996	151	151.748	0.99507	8.73407	448	449.278	0.997156	24.9681	32.1617	2.8587	46	46.2321	0.994979	2.07291	20.236	0.237336
AGAP000823	2334	X: 15327701-15332442 (+)	tetraspanin, putative	PF00335	2.3e-49	Tetraspanin family		522	574.686	0.908322	14.8273	520	561.987	0.925289	16.4725	1.09917	1.11096	829	891.882	0.929495	24.9868	22.2805	1.68519	1160	1255.71	0.923779	30.5633	750	839.753	0.89312	19.735	22.4294	0.645709	851	899.657	0.945916	17.0581	40.5981	0.558124
AGAP000824	1992	X: 15336624-15339248 (-)	gbb-60a-like protein As60a	PF00688	6.5e-49	TGF-beta propeptide		1536	1549.97	0.990987	46.8561	2695	2716.42	0.992115	93.2913	107.561	1.99102	4313	4334.11	0.995129	142.27	319.537	3.03632	1811	1821.59	0.994187	51.9483	1738	1757.52	0.988894	48.3947	1.45336	0.931594	4238	4258.16	0.995265	94.5992	107.848	1.82103
AGAP000825	1708	X: 15343949-15345449 (-)	GJ14851	PF02174	6.9e-20	PTB domain (IRS-1 type)		325	328.837	0.98833	11.5938	271	278.12	0.974399	11.1398	0.203556	0.960841	319	321.706	0.99159	12.3161	0.340831	1.0623	80	81.2182	0.985	2.70132	343	347.141	0.988072	11.1482	37.6789	4.12695	394	398.125	0.989639	10.3154	35.1314	3.81865
AGAP000826	3100	X: 15348743-15352888 (+)	hypothetical protein AaeL_AAEL006950	PF01728	6.9e-34	FtsJ-like methyltransferase		656	656.46	0.9993	12.752	386	386.149	0.999614	8.52171	9.67151	0.668265	462	462.131	0.999716	9.74782	5.03564	0.764415	272	272	1	4.98446	614	614	1	10.8641	27.9668	2.17959	1265	1265.2	0.999844	18.0614	103.745	3.62354
AGAP000829	4401	X: 15358850-15364183 (+)	GJ16011	PF00648	7.6e-98	Calpain family cysteine protease		1077	1110.97	0.969421	15.2014	1743	1802.46	0.967011	28.0187	58.8439	1.84317	1261	1299.87	0.970101	19.313	8.32548	1.27048	565	587.586	0.961561	7.58456	3449	3563.23	0.967942	44.4099	319.688	5.8553	2272	2301.8	0.987052	23.1458	154.059	3.0517
AGAP000830	1281	X: 15367594-15371044 (-)	caspase	PF00656	1.7e-37	Caspase domain		217	221.651	0.979017	10.4196	245	252.986	0.968432	13.5108	2.29926	1.29667	315	324.997	0.969239	16.5895	7.10027	1.59214	134	135.582	0.988331	6.01262	344	350.703	0.980886	15.0168	20.6098	2.49755	258	261.706	0.98584	9.04105	4.01178	1.50368
AGAP000831	1381	X: 15375455-15376480 (+)	DNA-J, putative	PF00226	1.6e-22	DnaJ domain		782	784.25	0.997132	34.1974	461	462.975	0.995734	22.9349	11.2466	0.670662	543	544.089	0.997999	25.762	6.44274	0.753332	297	297	1	12.2172	494	494.06	0.999879	19.6233	10.1962	1.6062	987	987.117	0.999881	31.6322	52.9949	2.58915
AGAP000832	1098	X: 15379641-15383204 (+)	hypothetical protein	PF04511	6.1e-64	Der1-like family		1036	1036	1	56.8185	795	795	1	49.5334	2.4341	0.871783	1037	1037	1	61.7561	1.2311	1.0869	1412	1412	1	73.0538	1243	1243	1	62.0949	4.52568	0.849989	2297	2297	1	92.5792	11.768	1.26727
AGAP000833	1077	X: 15383955-15384528 (-)	allatostatin, B-type, putative	none	none	none		427	427	1	23.8751	429	429	1	27.2505	1.25877	1.14138	132	132	1	8.01423	31.4478	0.335673	528	528	1	27.8502	963	963	1	49.0454	25.8087	1.76104	104	104	1	4.27339	93.8748	0.153442
AGAP000834	2100	X: 15421209-15423290 (+)	UNC93A protein	PF05978	1.7e-14	Ion channel regulatory protein UNC-93		3441	3472.15	0.99103	99.566	8527	8562.23	0.995885	278.934	319.226	2.8015	3150	3177.28	0.991415	98.9327	0.0984578	0.993639	1627	1638.02	0.993272	44.3109	1322	1340.71	0.986047	35.0189	9.76299	0.7903	435	440.396	0.987747	9.28066	233.119	0.209444
AGAP000835	2524	X: 15430743-15434360 (+)	GK19888	PF02338	4.7e-09	OTU-like cysteine protease		2003	2003	1	47.7886	0	0	0	0	320.005	0	5	5	1	0.129534	320.003	0.00271056	14	14	1	0.315101	2	2	1	0.0434638	2.69603	0.137936	2	2	1	0.0350667	3.30098	0.111287
AGAP000837	4436	X: 15438820-15446837 (-)	GF22068	none	none	none		647	647	1	8.78305	1	1	1	0.015422	174.917	0.00175588	1	1	1	0.0147405	180.824	0.00167829	1	1	1	0.0128062	3	3	1	0.0370951	0.20396	2.89665	2	2	1	0.0199523	0	1.55802
AGAP000839	608	X: 15448139-15449297 (-)	hypothetical protein BACINT_00527	none	none	none		102	102	1	10.1025	0	0	0	0	27.7717	0	0	0	0	0	28.9076	0	0	0	0	0	0	0	0	0	0	#DIV/0!	0	0	0	0	0	#DIV/0!
AGAP000840	1970	X: 15536995-15539148 (+)	pickpocket	PF00858	1.4e-76	Amiloride-sensitive sodium channel		13	13.0227	0.998261	0.398076	18	18.0426	0.99764	0.626565	0.668964	1.57398	36	36.9417	0.97451	1.22618	3.51964	3.08027	17	17.013	0.999238	0.490596	12	12.0046	0.999618	0.334248	0.449495	0.68131	9	9	1	0.202177	1.52356	0.412105
AGAP000841	788	X: 15543194-15548834 (-)	rab-40	PF00071	6e-37	Ras family		93	93.3265	0.996501	7.132	199	199.729	0.996352	17.3399	12.7707	2.43128	160	160.364	0.997731	13.3071	5.96242	1.86583	74	74.333	0.99552	5.35878	168	168.36	0.997864	11.7192	8.1468	2.18692	181	181	1	10.165	5.85559	1.89689
AGAP000842	1250	X: 15559257-15560320 (+)	chaperone protein, putative	PF08547	2.1e-39	Complex I intermediate-associated protein 30 (CIA30)		536	536	1	25.8218	660	660	1	36.1216	8.12259	1.39888	443	443	1	23.1738	1.01659	0.897451	206	206	1	9.36198	1064	1064	1	46.6895	132.622	4.98714	835	835	1	29.5618	58.9313	3.15764
AGAP000843	1597	X: 15563043-15564171 (-)	cdp-diacylglycerol--glycerol-3-phosphate 3-phosphatidyltransferase	PF01066	2.1e-13	CDP-alcohol phosphatidyltransferase		1008	1010.93	0.9971	38.1197	657	660.192	0.995164	28.2813	8.74551	0.741908	422	423.97	0.995354	17.3594	44.8513	0.455392	353	358.17	0.985564	12.7408	1083	1098.8	0.985622	37.7399	81.4514	2.96213	1281	1286.48	0.995744	35.6493	77.1723	2.79804
AGAP000844	1678	X: 15570634-15577473 (-)	conserved hypothetical protein	PF03006	1.2e-34	Haemolysin-III related		820	837.749	0.978814	30.0645	1311	1330.06	0.985668	54.2267	41.2002	1.80368	736	754.226	0.975835	29.3909	0.185832	0.977595	559	573.788	0.974227	19.4254	2135	2181.86	0.978524	71.3217	206.603	3.67157	403	416.191	0.968305	10.9763	18.3806	0.565049
AGAP000847	3629	X: 15653128-15688956 (+)	clk2	PF00069	3.5e-59	Protein kinase domain		2246	2315.3	0.97007	38.4195	666	768.535	0.866584	14.4881	137.486	0.377103	1540	1598.56	0.963367	28.8035	18.2284	0.74971	3165	3247.55	0.974579	50.837	564	600.213	0.939666	9.07207	319.721	0.178454	7000	7141.6	0.980173	87.089	150.139	1.7131
AGAP000848	2549	X: 15693834-15705445 (-)	dipeptidyl-peptidase	PF00930	2.3e-52	Dipeptidyl peptidase IV (DPP IV) N-terminal region		246	246	1	5.81163	568	568	1	15.2445	39.234	2.6231	217	217.097	0.999554	5.56913	0.170284	0.958273	390	390	1	8.69171	2156	2156.72	0.999665	46.41	281.373	5.33957	169	169	1	2.93408	34.5218	0.337572
AGAP000849	483	X: 15717168-15717335 (-)	NADH dehydrogenase	PF08040	6.8e-30	MNLL subunit		3553	3560.6	0.997864	443.925	2040	2050.7	0.994782	290.461	53.6799	0.654302	1865	1873.15	0.995648	253.589	88.8784	0.571243	2242	2244.94	0.998689	264.039	3031	3043.63	0.995851	345.646	21.6222	1.30907	1584	1589.82	0.996337	145.665	74.193	0.55168
AGAP000850	1131	X: 15720849-15722091 (+)	GH10149p	PF05739	2.3e-17	SNARE domain		256	256.434	0.998306	13.6536	287	287.478	0.998338	17.389	2.28781	1.27358	282	282.581	0.997943	16.3375	1.45988	1.19657	203	203.404	0.998012	10.2166	743	743.662	0.99911	36.0662	68.5006	3.53016	359	359.11	0.999695	14.0514	3.60214	1.37535
AGAP000851	893	X: 15724507-15725070 (-)	cytochrome c oxidase, subunit VIA, putative	PF02046	2.8e-30	Cytochrome c oxidase subunit VIa		6673	6673	1	449.989	3642	3642	1	279.011	122.841	0.62004	3836	3836	1	280.887	122.995	0.624209	7704	7704	1	490.089	7024	7024	1	431.44	13.952	0.88033	4915	4915	1	243.572	319.205	0.496995
AGAP000852	1210	X: 15729502-15731211 (-)	GL25593	PF11976	1e-24	Ubiquitin-2 like Rad60 SUMO-like		4121	4123.85	0.999309	205.234	2522	2526.23	0.998324	142.831	47.0075	0.695942	4783	4783.37	0.999922	258.495	26.8023	1.25951	4882	4883.68	0.999656	229.283	3777	3781.79	0.998733	171.435	40.6628	0.7477	5524	5526.39	0.999568	202.121	9.84444	0.881535
AGAP000853	2165	X: 15746147-15748844 (-)	gamma glutamyl transpeptidase	PF01019	1.2e-154	Gamma-glutamyltranspeptidase		125	125	1	3.47684	424	424	1	13.398	47.2519	3.8535	244	244	1	7.36946	11.6069	2.11959	171	171	1	4.48692	231	231	1	5.8525	2.02662	1.30435	46	46	1	0.940275	25.1488	0.209559
AGAP000854	1466	X: 15755376-15765168 (-)	similar to DopEcR CG18314-PA, isoform A	PF00001	1.4e-05	7 transmembrane receptor (rhodopsin family)		30	30.6828	0.977748	1.26036	161	162.136	0.992994	7.56622	25.7894	6.00322	211	216.292	0.975532	9.64741	38.1283	7.65449	21	22.4386	0.935888	0.869505	97	98.3102	0.986673	3.67834	11.5253	4.23038	73	76.9745	0.948366	2.32363	5.00302	2.67236
AGAP000855	1296	X: 15783541-15784428 (-)	hypothetical protein AaeL_AAEL010931	PF10218	3.4e-55	Uncharacterized conserved protein (DUF2054)		1427	1433.25	0.995638	66.5963	1007	1029.6	0.97805	54.3497	6.1755	0.816107	1129	1133.98	0.995608	57.2143	3.86382	0.859121	1017	1018.61	0.998423	44.649	1852	1869.25	0.990769	79.1136	50.0452	1.7719	2003	2021.09	0.991051	69.0136	30.0799	1.54569
AGAP000856	1727	X: 15786644-15788566 (+)	tRNA-dihydrouridine synthase	PF01207	9.9e-43	Dihydrouridine synthase (Dus)		419	419	1	14.6101	388	388	1	15.37	0.318085	1.05201	293	293	1	11.0938	3.50682	0.759324	162	162	1	5.32885	463	463	1	14.7054	31.5448	2.75958	696	696	1	17.8349	52.7975	3.34686
AGAP000857	1451	X: 15790778-15792133 (-)	mitochondrial 39S ribosomal protein L3	PF00297	2.9e-25	Ribosomal protein L3		580	580	1	24.0709	357	357	1	16.8319	7.05309	0.699263	312	312	1	14.0602	14.2602	0.584116	309	309	1	12.0977	709	709	1	26.8019	33.232	2.21545	839	839	1	25.5888	31.4452	2.11518
AGAP000858	2078	X: 15833868-15836389 (-)	GL18888	PF00046	3.3e-19	Homeobox domain		161	197.46	0.815354	5.72225	197	230.918	0.853116	7.60232	2.50686	1.32855	73	87.7401	0.832003	2.76094	8.19403	0.482492	159	189.966	0.836993	5.19326	63	87.0286	0.7239	2.29723	10.1263	0.442348	55	68.3724	0.804418	1.4561	21.5405	0.280383
AGAP000859	1143	X: 15838050-15838923 (+)	conserved hypothetical protein	none	none	none		26	26	1	1.36981	12	12	1	0.718238	1.13658	0.524334	1	1	1	0.0572081	6.19028	0.0417635	33	33	1	1.64013	0	0	0	0	10.1874	0	1	1	1	0.0387176	10.5438	0.0236064
AGAP000860	2735	X: 15841786-15848469 (+)	hypothetical protein AaeL_AAEL010941	PF04906	4.6e-149	Tweety		72	74.5747	0.965475	1.64198	335	346.937	0.965593	8.67814	50.1595	5.28517	183	187.988	0.973467	4.49445	13.9492	2.73721	43	44.3695	0.969135	0.921589	326	335.844	0.970687	6.73548	53.9197	7.30855	98	103.173	0.949864	1.66941	3.20282	1.81145
AGAP000861	2844	X: 15861007-15868189 (-)	group ii plp decarboxylase	PF00282	3.9e-08	Pyridoxal-dependent decarboxylase conserved domain		464	464.49	0.998946	9.83511	752	753.092	0.99855	18.1156	25.2153	1.84193	513	513.652	0.998731	11.8098	2.40182	1.20078	231	231.052	0.999775	4.6152	801	802.498	0.998133	15.4775	69.389	3.35359	945	946.273	0.998655	14.7245	67.525	3.19044
AGAP000862	3691	X: 15870891-15873945 (+)	neutral alpha-glucosidase ab precursor (glucosidase ii alpha subunit) (alpha	PF01055	9.2e-158	Glycosyl hydrolases family 31		3440	3443.17	0.99908	56.1755	2733	2737.44	0.998379	50.738	4.15699	0.903205	3162	3166.35	0.998626	56.0943	0.0171487	0.998555	3225	3225.98	0.999696	49.6511	3937	3937.87	0.999779	58.5201	11.3707	1.17863	7943	7944.24	0.999844	95.2496	230.072	1.91838
AGAP000863	992	X: 16014866-16027418 (+)	hypothetical protein AaeL_AAEL004077	PF07679	2.5e-12	Immunoglobulin I-set domain		47	47	1	2.85311	13	13	1	0.896531	4.11412	0.314229	2	2	1	0.131832	10.7202	0.0462064	26	26	1	1.48892	8	8	1	0.44235	2.7857	0.297095	0	0	0	0	9.32451	0
AGAP000864	1580	X: 16090288-16093450 (+)	hypothetical protein AaeL_AAEL002935	PF00169	1.1e-22	PH domain		339	355.601	0.953315	13.5531	594	636.111	0.9338	27.5429	27.0672	2.03222	829	858.795	0.965306	35.5415	57.2519	2.62239	283	292.683	0.966915	10.5233	387	419.025	0.923572	14.5469	4.65734	1.38235	566	593.784	0.953209	16.6313	10.1581	1.58043
AGAP000865	4607	X: 16104446-16138308 (-)	breakpoint cluster region protein	PF00620	3.5e-48	RhoGAP domain		908	916.715	0.990493	11.9825	1043	1057.65	0.986152	15.7056	8.71876	1.31071	942	952.977	0.988482	13.526	2.02113	1.12881	372	373.962	0.994753	4.61126	840	848.129	0.990416	10.0979	38.5701	2.18984	942	947.973	0.993699	9.10611	30.3883	1.97476
AGAP000866	693	X: 16154686-16155203 (-)	GJ12099	none	none	none		135	135	1	11.7309	42	42	1	4.14619	9.49662	0.353442	84	84	1	7.92592	2.34891	0.675645	85	85.498	0.994175	7.00863	40	40	1	3.16602	4.64945	0.451732	81	81	1	5.17257	1.21989	0.738029
AGAP000867	639	X: 16157761-16157984 (-)	hypothetical protein	none	none	none		148	148	1	13.9474	67	67	1	7.17311	5.40446	0.514297	128	128	1	13.0982	0.200611	0.939114	79	79.502	0.993686	7.06786	26	26	1	2.23182	7.34426	0.31577	85	85	1	5.88671	0.620801	0.832884
AGAP000868	1859	X: 16177134-16179371 (+)	conserved hypothetical protein	none	none	none		671	673.18	0.996761	21.8064	1776	1780.87	0.997263	65.5371	146.869	3.00541	1438	1441.98	0.997237	50.7206	77.9828	2.32595	600	604.933	0.991845	18.4858	1468	1483.85	0.989315	43.7824	77.5866	2.36843	1688	1695.52	0.995568	40.3624	66.7702	2.18343
AGAP000869	5588	X: 16222088-16237104 (+)	partitioning defective 3	PF12053	1.6e-20	Domain of unknown function (DUF3534)		1395	1468.58	0.949895	15.8261	2372	2459.8	0.964307	30.1146	87.0777	1.90284	1740	1821.7	0.955154	21.3169	16.7654	1.34695	273	293.084	0.931473	2.97952	2937	3075.85	0.954858	30.1923	319.779	10.1333	1520	1585.72	0.958555	12.5581	149.997	4.21481
AGAP000870	5453	X: 16247673-16258053 (-)	RHO GTPase activator, putative	PF00620	8e-43	RhoGAP domain		999	1000.62	0.998377	11.0501	1594	1598.11	0.997427	20.0496	50.0568	1.81443	1258	1260.97	0.997644	15.1207	12.9365	1.36838	424	425.146	0.997306	4.42907	1253	1255.43	0.998062	12.6283	88.0455	2.85123	684	686.392	0.996515	5.57047	3.70403	1.25771
AGAP000871	518	X: 16316522-16317178 (-)	CTLMA3 protein	PF00059	2.1e-16	Lectin C-type domain		6	7.72447	0.776752	0.89799	0	0	0	0	2.06003	0	5	6.09763	0.819991	0.769724	0.100727	0.857163	1	1.13954	0.877549	0.124971	0	0	0	0	0.308708	0	1	1.20067	0.832865	0.102577	0	0.820806
AGAP000874	1952	X: 16431518-16435201 (+)	myelin transcription factor 1, myt1	PF01530	2e-16	Zinc finger, C2HC type		51	51	1	1.57334	307	307.187	0.999392	10.766	52.5765	6.84277	348	348	1	11.6574	60.4023	7.40933	33	33	1	0.960384	206	206	1	5.78862	29.8427	6.0274	54	54.0215	0.999602	1.22473	0.549709	1.27525
AGAP000875	2954	X: 16526579-16535047 (+)	myelin transcription factor 1, myt1	PF01530	3.3e-16	Zinc finger, C2HC type		181	186.225	0.971941	3.7963	160	166.119	0.963166	3.84717	0.0385405	1.0134	342	356.745	0.958669	7.89679	16.1027	2.08013	69	71.6081	0.963578	1.37709	249	262.897	0.947141	4.8816	24.5877	3.54487	95	98.5557	0.963922	1.47647	0.154752	1.07217
AGAP000876	1115	X: 16612688-16613803 (+)	achaete-scute complex protein T3, putative	PF00010	7.3e-19	Helix-loop-helix DNA-binding domain		9	11.1351	0.808252	0.601386	12	16.0927	0.745681	0.987386	0.606758	1.64185	7	8.96878	0.780485	0.525972	0.0826179	0.8746	6	7.97087	0.752741	0.406108	4	6.59311	0.606694	0.324342	0.0965806	0.798659	4	6.76972	0.590866	0.268689	0.218744	0.66162
AGAP000877	1926	X: 16619141-16621031 (-)	cytochrome P450 4g15	PF00067	8.5e-96	Cytochrome P450		4122	4122	1	128.88	6	6.03399	0.994367	0.21433	319.691	0.00166302	1036	1040.01	0.996144	35.309	319.593	0.273968	7561	7562	0.999868	223.044	0	0	0	0	319.428	0	64	65.1522	0.982315	1.49702	319.424	0.00671177
AGAP000878	1163	X: 16635818-16636981 (+)	hypothetical protein AaeL_AAEL006817	PF00010	6.8e-17	Helix-loop-helix DNA-binding domain		4	4.19054	0.954531	0.216982	3	3.25693	0.921113	0.191585	0	0.882953	1	1.01011	0.989988	0.0567929	0.423525	0.26174	1	1.02149	0.978965	0.0498958	3	3.15529	0.950785	0.148815	0.20396	2.98252	1	1.29608	0.771555	0.0493183	0	0.988426
AGAP000879	1895	X: 16665872-16671397 (-)	yellow protein precursor	PF03022	8.5e-96	Major royal jelly protein		76	76	1	2.41511	166	166	1	5.99284	10.9919	2.48139	2573	2573.91	0.999645	88.8154	319.883	36.7749	25	25	1	0.749448	50	50	1	1.44727	2.12411	1.93111	535	535	1	12.4939	99.3938	16.6708
AGAP000880	2062	X: 16694533-16695426 (-)	hypothetical protein AaeL_AAEL006949	PF00017	5.2e-13	SH2 domain		965	982.952	0.981737	28.7062	728	734.488	0.991166	24.3686	3.11266	0.848897	1188	1207.92	0.983511	38.3047	10.7554	1.33437	1940	1993.77	0.97303	54.9285	1694	1726.85	0.980978	45.936	7.28843	0.836287	1379	1395.38	0.988258	29.9475	68.3585	0.545209
AGAP000881	1867	X: 16705403-16707113 (-)	aldehyde dehydrogenase	PF00171	2.5e-123	Aldehyde dehydrogenase family		1466	1466	1	47.2849	92	92	1	3.37114	281.694	0.0712942	282	282	1	9.87662	171.578	0.208875	176	176	1	5.35524	74	74	1	2.17408	10.9778	0.405972	280	280	1	6.63695	1.57687	1.23934
AGAP000882	1307	X: 16708717-16709891 (-)	estradiol 17-beta-dehydrogenase 2	PF00106	3.4e-16	short chain dehydrogenase		70	70	1	3.22519	76	76	1	3.97806	0.6694	1.23343	148	148	1	7.4044	8.45123	2.2958	118	118	1	5.12881	114	114	1	4.78428	0.22172	0.932825	449	449	1	15.2029	29.7684	2.96422
AGAP000883	2102	X: 16713303-16714958 (-)	elongation factor 1 gamma	PF00647	4.9e-46	Elongation factor 1 gamma, conserved domain		33213	33229	0.999517	951.958	7498	7501.08	0.99959	244.132	318.696	0.256452	15421	15424.5	0.999776	479.823	318.619	0.504038	18712	18726.2	0.999242	506.089	23154	23160.7	0.999712	604.374	72.5896	1.1942	33256	33272.4	0.999506	700.498	284.226	1.38414
AGAP000884	3438	X: 16721435-16727252 (+)	ubiquitin specific protease	PF00443	2.8e-35	Ubiquitin carboxyl-terminal hydrolase		654	660.055	0.990826	11.5613	833	844.607	0.986257	16.8067	12.3062	1.4537	674	682.476	0.987581	12.9803	1.45068	1.12274	637	640.642	0.994316	10.5857	1485	1496.44	0.992356	23.8749	71.2951	2.25539	992	999.91	0.992089	12.8709	3.94294	1.21588
AGAP000885	2884	X: 16729033-16732820 (-)	protease m1 zinc metalloprotease	PF01433	2.7e-130	Peptidase family M1		1714	1721.99	0.995361	35.9557	1720	1726.28	0.996361	40.9496	3.85037	1.13889	436	437.717	0.996078	9.92434	156.447	0.276016	245	245.456	0.998142	4.83492	1473	1478.26	0.996442	28.1153	204.708	5.81505	588	589.847	0.996869	9.05104	16.985	1.87201
AGAP000886	2142	X: 16737929-16741489 (-)	hypothetical protein AaeL_AAEL012705	PF01529	1.1e-23	DHHC zinc finger domain		651	657.224	0.99053	18.4768	677	680.541	0.994797	21.7354	2.54919	1.17636	873	876.845	0.995615	26.7675	12.3022	1.44871	892	896.242	0.995266	23.7693	604	609.761	0.990553	15.6145	15.1429	0.656919	967	973.23	0.993599	20.1072	3.48332	0.845932
AGAP000887	1535	X: 16743736-16745470 (+)	xaa-pro dipeptidase app(e.coli)	PF00557	1e-48	Metallopeptidase family M24		263	263	1	10.3176	171	171.084	0.99951	7.6249	2.68755	0.739019	169	169	1	7.19916	3.60958	0.697755	189	189	1	6.99462	168	168	1	6.00328	0.814778	0.858271	638	638.7	0.998904	18.4138	35.4996	2.63257
AGAP000888	932	X: 16746714-16747506 (-)	glutathione-s-transferase theta, gst	PF00043	6e-10	Glutathione S-transferase, C-terminal domain		240	240	1	15.507	237	237	1	17.3967	0.666357	1.12186	319	319	1	22.381	4.74091	1.44328	201	201	1	12.2515	189	189	1	11.1233	0.441211	0.907913	420	420	1	19.9429	8.19272	1.62779
AGAP000889	2350	X: 16748741-16756535 (+)	hypothetical protein AaeL_AAEL009467	PF00241	1.6e-15	Cofilin/tropomyosin-type actin-binding protein		4379	4462.38	0.981315	114.349	473	521.066	0.907755	15.1691	319.609	0.132656	1668	1732.47	0.962787	48.2061	225.467	0.42157	4335	4446.5	0.974924	107.488	813	928.96	0.875172	21.6829	319.576	0.201724	4251	4410.09	0.963927	83.0489	33.1274	0.772634
AGAP000890	1518	X: 16763022-16764245 (-)	mitochondrial ribosomal protein, S29, putative	PF10236	1.1e-80	Mitochondrial ribosomal death-associated protein 3		433	433	1	17.1771	256	256	1	11.5372	6.45068	0.671662	263	263	1	11.3289	7.09586	0.659535	281	281	1	10.5159	337	337	1	12.1771	1.15292	1.15797	723	723	1	21.0776	24.1562	2.00436
AGAP000891	2647	X: 16768566-16771986 (+)	suppressor of actin (sac)	PF02383	5.8e-87	SacI homology domain		1581	1672.32	0.945393	38.045	1818	1937.34	0.938402	50.0708	15.7481	1.31609	1550	1665.19	0.930827	41.1351	1.61402	1.08122	1351	1419.7	0.95161	30.4686	1696	1860.55	0.911556	38.5546	10.6655	1.26539	2798	2912.93	0.960545	48.7002	48.8811	1.59837
AGAP000892	1038	X: 16792797-16794816 (+)	hypothetical protein	none	none	none		4	4.17236	0.958691	0.242056	12	12.6332	0.949877	0.832626	1.80974	3.43981	13	14.9033	0.872288	0.938836	2.01508	3.87859	0	0	0	0	5	5.42092	0.922352	0.286459	1.20279	#DIV/0!	11	12.3325	0.891954	0.525784	2.74223	#DIV/0!
AGAP000893	8240	X: 16803740-16812325 (-)	conserved hypothetical protein	none	none	none		461	461.706	0.998471	3.3742	165	165.447	0.997295	1.37362	25.1475	0.407095	366	366.676	0.998156	2.90977	1.43223	0.862358	347	347.587	0.998311	2.39633	175	177.192	0.987632	1.17951	14.5232	0.492215	104	104.168	0.998391	0.559449	46.0813	0.233461
AGAP000894	4912	X: 16897458-16942574 (-)	similar to Telomerase-binding protein EST1A (Ever shorter telomeres 1A)	PF10374	6.7e-05	Telomerase activating protein Est1		780	829.88	0.939895	10.1739	1046	1056.02	0.990512	14.7078	14.7618	1.44564	1004	1027.77	0.976871	13.6818	9.66693	1.34479	519	535.337	0.969482	6.19127	1193	1207.36	0.988107	13.4823	53.9142	2.17763	1285	1302.03	0.986922	11.7305	37.4252	1.89468
AGAP000896	863	X: 16949573-16950309 (-)	hypothetical protein AaeL_AAEL000230	PF07114	7.1e-16	Protein of unknown function (DUF1370)		203	203	1	14.165	119	119	1	9.43343	3.37804	0.665968	129	129	1	9.77423	3.01832	0.690027	113	113	1	7.43838	152	152	1	9.66096	1.43576	1.2988	218	218	1	11.1789	3.41916	1.50287
AGAP000897	1092	X: 16954826-16956153 (+)	gamma-subunit,methylmalonyl-CoA decarboxylase, putative	PF06747	1.6e-07	CHCH domain		6532	6532	1	360.21	1863	1863	1	116.714	319.382	0.324017	3253	3253	1	194.789	189.808	0.540765	14568	14568	1	757.858	4916	4916	1	246.932	319.017	0.325829	11274	11274.9	0.999917	456.926	318.894	0.602918
AGAP000898	4475	X: 16961686-16969738 (-)	slingshot dual specificity phosphatase	PF00782	4e-33	Dual specificity phosphatase, catalytic domain		713	723.464	0.985536	9.73546	965	974.105	0.990653	14.8918	17.5389	1.52965	833	846.148	0.984461	12.3639	5.64761	1.26999	148	150.696	0.982108	1.91302	967	986.423	0.980309	12.0909	143.876	6.32032	801	808.013	0.991321	7.99061	76.0621	4.17696
AGAP000899	1007	X: 16998331-17000803 (+)	hypothetical protein AaeL_AAEL009876	PF05826	2.2e-39	Phospholipase A2		47	47	1	2.81061	748	748	1	50.8166	183.085	18.0803	253	253	1	16.4284	38.4246	5.84514	57	57	1	3.21556	190	190	1	10.3493	16.3439	3.21851	250	250	1	10.9867	19.8917	3.41673
AGAP000900	3542	X: 17020559-17023182 (+)	tyrosine sulfotransferase	PF00685	1.5e-09	Sulfotransferase domain		1094	1096.77	0.997476	18.6466	567	570.322	0.994175	11.0155	24.7684	0.590751	1767	1772.21	0.997058	32.7168	49.1918	1.75457	961	964.35	0.996526	15.4667	1005	1008.05	0.996976	15.6106	0.075895	1.0093	1379	1382.88	0.997197	17.2778	2.08413	1.1171
AGAP000901	2555	X: 17030535-17036473 (-)	alanine aminotransferase	PF00155	2.1e-39	Aminotransferase class I and II		8045	8087.13	0.994791	190.606	3795	3822.09	0.992912	102.34	233.169	0.536919	5161	5188.28	0.994742	132.781	93.0317	0.696625	7185	7227.36	0.994138	160.694	6988	7043.6	0.992106	151.214	3.53906	0.941006	11173	11237.6	0.994254	194.642	36.7301	1.21126
AGAP000903	2493	X: 17046059-17051080 (+)	GJ16727	PF02825	5.2e-12	WWE domain		96	98.2557	0.977043	2.37338	176	180.849	0.97319	4.9628	8.85167	2.09103	174	181.604	0.958131	4.76328	7.99551	2.00696	53	53.9741	0.981953	1.22991	187	194.38	0.962031	4.27679	18.1067	3.47732	277	283.453	0.977234	5.03169	26.7395	4.0911
AGAP000904	10915	X: 17079069-17099182 (+)	hypothetical protein AaeL_AAEL007465	PF12510	2.9e-15	Smoothelin cytoskeleton protein		3195	3272.69	0.97626	18.0557	1947	2014.55	0.966471	12.6266	36.5932	0.699314	7296	7422.66	0.982936	44.4672	319.277	2.46278	1206	1250.63	0.964316	6.50901	756	787.143	0.960435	3.95565	27.9429	0.607719	2563	2622.15	0.977442	10.6314	47.6168	1.63334
AGAP000906	2837	X: 17099980-17105902 (+)	hypothetical protein AaeL_AAEL012429	PF00307	1.4e-23	Calponin homology (CH) domain		3008	3008.59	0.999804	63.8611	454	454.964	0.997882	10.9711	319.767	0.171796	3685	3697.9	0.996511	85.2314	31.3526	1.33464	4288	4290.09	0.999513	85.9048	589	589.251	0.999573	11.3928	319.618	0.132621	1755	1756.71	0.999027	27.4028	319.525	0.31899
AGAP000907	1661	X: 17122994-17124751 (+)	2-succinylbenzoate-CoA ligase	PF00501	1.1e-76	AMP-binding enzyme		36	36	1	1.30517	449	450.202	0.99733	18.5426	103.553	14.207	625	626.535	0.99755	24.6649	150.777	18.8978	35	35	1	1.19704	236	236.522	0.997794	7.81068	35.9921	6.52499	1130	1130	1	30.1067	228.113	25.151
AGAP000908	1881	X: 17125159-17134200 (-)	dynactin P62 subunit	PF05502	1e-29	Dynactin p62 family		591	591	1	18.9204	866	866	1	31.4965	21.2359	1.66468	688	688	1	23.9168	4.52325	1.26407	402	402	1	12.1408	743	743	1	21.6664	20.8866	1.78459	1328	1328	1	31.2438	70.3175	2.57345
AGAP000909	2881	X: 17143847-17147464 (+)	endoplasmic reticulum resident protein (ERp44), putative	PF00085	1.7e-21	Thioredoxin		2698	2781.06	0.970135	58.1298	3233	3300.22	0.979633	78.3669	30.5135	1.34814	3199	3299.53	0.969532	74.8881	22.1964	1.28829	3111	3190.88	0.974966	62.9184	4781	4950.41	0.965779	94.2509	71.6765	1.49799	5453	5566.8	0.979557	85.5101	43.7033	1.35906
AGAP000911	1355	X: 17155394-17156539 (+)	conserved hypothetical protein	PF09777	1.9e-64	Osteopetrosis-associated transmembrane protein 1 precursor		826	831.136	0.99382	36.9373	596	596.452	0.999242	30.1141	3.87828	0.815276	932	932.857	0.999081	45.0173	4.47628	1.21875	511	511	1	21.4236	620	620	1	25.098	2.09047	1.17151	1145	1146.72	0.998501	37.4518	26.4902	1.74816
AGAP000912	3410	X: 17165876-17169527 (+)	sorting nexin-25	PF02194	6.5e-30	PXA domain		154	154	1	2.71956	368	368.215	0.999416	7.38722	26.9974	2.71633	240	240.654	0.997282	4.61469	6.61827	1.69685	57	57.5056	0.991208	0.958002	289	289.36	0.998756	4.65448	35.5823	4.85853	292	292.026	0.999911	3.78985	26.5283	3.95599
AGAP000913	2973	X: 17173761-17178967 (+)	lung seven transmembrane receptor	PF06814	1.3e-83	Lung seven transmembrane receptor		2130	2286.69	0.931476	46.3176	2121	2453.02	0.864647	56.447	10.9851	1.21869	2205	2389.48	0.922794	52.5548	4.77527	1.13466	1876	2098.02	0.894178	40.0889	2329	2516.78	0.925389	46.4342	6.19169	1.15828	3158	3281.47	0.962373	48.846	11.8909	1.21844
AGAP000915	929	X: 17182847-17262131 (-)	GJ10657	none	none	none		54	58.5124	0.922882	3.79284	35	36.7993	0.951105	2.70993	0.904465	0.714486	23	28.5016	0.806972	2.00612	2.27419	0.528923	38	42.8981	0.885821	2.62321	31	39.8991	0.776961	2.35578	0.179546	0.898052	3	3.40341	0.88147	0.162126	11.9673	0.0618044
AGAP000916	785	X: 17270961-17272099 (-)	predicted protein	PF00076	8.4e-05	RNA recognition motif. (a.k.a. RRM, RBD, or RNP domain)		0	0.333333	0	0.0255706	0	0	0	0	0	0	0	0.5	0	0.041649	0.319284	1.62878	0	0.916667	0	0.0663365	0	0	0	0	0.308708	0	0	0	0	0	0.358635	0
AGAP000917	644	X: 17285903-17286547 (+)	hypothetical protein SORBIDRAFT_06g021850	none	none	none		0	0.333333	0	0.0311692	0	0	0	0	0	0	0	0	0	0	0	0	0	0	0	0	0	0	0	0	0	#DIV/0!	0	0	0	0	0	#DIV/0!
AGAP000918	611	X: 17289439-17290050 (-)	GI18654	PF00076	3.2e-05	RNA recognition motif. (a.k.a. RRM, RBD, or RNP domain)		0	0.333333	0	0.0328526	0	0	0	0	0	0	0	0.5	0	0.0535097	0.319284	1.62878	0	0.583333	0	0.0542358	0	0	0	0	0.308708	0	0	0	0	0	0.358635	0
AGAP000919	560	X: 17336559-17337439 (-)	u1 small nuclear ribonucleoprotein	PF00076	2.7e-05	RNA recognition motif. (a.k.a. RRM, RBD, or RNP domain)		0	0	0	0	0	0	0	0	0	#DIV/0!	0	0.5	0	0.0583829	0.319284	#DIV/0!	0	0.583333	0	0.0591751	0	0	0	0	0.308708	0	0	0	0	0	0.358635	0
AGAP000920	662	X: 17343819-17344826 (+)	GI18654	PF00076	0.0001	RNA recognition motif. (a.k.a. RRM, RBD, or RNP domain)		0	0.333333	0	0.0303217	0	0	0	0	0	0	0	0.5	0	0.0493874	0.319284	1.62878	0	0.916667	0	0.0786618	0	0	0	0	0.308708	0	0	0	0	0	0.358635	0
AGAP000921	776	X: 17347400-17348176 (-)	hypothetical protein MGL_2501	PF00076	7.2e-13	RNA recognition motif. (a.k.a. RRM, RBD, or RNP domain)		1	2	0.5	0.155203	0	0	0	0	0.299271	0	0	0	0	0	0.300295	0	0	0	0	0	0	0	0	0	0	#DIV/0!	0	0	0	0	0	#DIV/0!
AGAP000922	1859	X: 17385629-17400976 (+)	GE10918	PF00505	1.1e-22	HMG (high mobility group) box		18	18.8063	0.957125	0.609196	18	20.6941	0.869815	0.761552	0.277704	1.25009	43	44.7429	0.961047	1.57379	3.41563	2.58339	11	11.5105	0.955651	0.351742	37	39.1109	0.946028	1.154	3.657	3.28081	54	57.5888	0.937682	1.37093	5.52589	3.89754
AGAP000923	1805	X: 17404534-17406307 (-)	brg-1 associated factor	PF02201	1.6e-24	SWIB/MDM2 domain		605	624.68	0.968496	20.8407	462	478.27	0.965981	18.1272	1.66119	0.869798	558	575.828	0.969039	20.8603	0	1.00094	413	430.449	0.959464	13.5474	773	809.453	0.954966	24.5981	23.772	1.81571	843	870.749	0.968132	21.3487	14.4942	1.57585
AGAP000924	2401	X: 17412490-17416960 (+)	hypothetical protein AaeL_AAEL008938	PF00076	3.3e-11	RNA recognition motif. (a.k.a. RRM, RBD, or RNP domain)		738	741.985	0.994629	18.6095	617	623.214	0.99003	17.7574	0.413676	0.954212	764	767.122	0.99593	20.8918	1.60181	1.12264	655	657.09	0.996819	15.5469	1183	1190.69	0.993544	27.2015	31.1594	1.74964	1265	1272.98	0.993733	23.463	17.563	1.50918
AGAP000926	7352	X: 17449006-17471498 (-)	conserved hypothetical protein	PF00328	1.8e-102	Histidine acid phosphatase		3614	3676.28	0.983058	30.1118	5177	5252.11	0.985699	48.8722	113.677	1.62302	3010	3058.37	0.984186	27.2012	4.49578	0.90334	1531	1551.25	0.986943	11.9864	5581	5672.25	0.983913	42.3192	319.447	3.5306	2467	2505.5	0.984636	15.0814	12.1383	1.25821
AGAP000927	1098	X: 17496098-17496750 (-)	myosin regulatory light chain 2 smooth muscle	PF00036	2.3e-07	EF hand		5055	5055.73	0.999856	277.277	3930	3930	1	244.863	8.3288	0.883099	6482	6485.52	0.999457	386.23	69.7111	1.39294	7516	7516	1	388.862	8724	8724	1	435.814	12.3685	1.12074	11695	11696	0.999917	471.399	38.4792	1.21225
AGAP000928	1383	X: 17501645-17502652 (+)	ring finger protein	PF04757	1.3e-25	Pex2 / Pex12 amino terminal region		194	194	1	8.44719	315	315	1	15.582	10.9811	1.84464	317	317	1	14.9879	9.72718	1.77431	229	229	1	9.40641	359	360	0.997222	14.278	6.15566	1.5179	494	494	1	15.8074	10.4739	1.68049
AGAP000929	3407	X: 17503857-17514771 (-)	furrowed	PF00059	1.3e-13	Lectin C-type domain		155	155	1	2.73963	258	258	1	5.18061	9.69713	1.89099	727	727	1	13.953	99.1409	5.09302	69	69	1	1.1505	463	463	1	7.45412	69.0818	6.47903	837	837	1	10.872	129.142	9.4498
AGAP000930	3518	X: 17572868-17584166 (-)	coronin	PF08954	1e-45	Domain of unknown function (DUF1900)		341	341	1	5.83702	438	438.009	0.999979	8.51767	6.82686	1.45925	639	639	1	11.8771	26.7061	2.03479	223	223	1	3.60097	512	512	1	7.98292	24.1814	2.21688	723	723	1	9.09489	37.5712	2.52568
AGAP000931	1004	X: 17592691-17592981 (-)	GJ15269	none	none	none		674	674	1	40.4258	543	543	1	36.9998	0.892827	0.915252	578	578	1	37.6442	0.670769	0.931192	755	755	1	42.7193	855	855	1	46.7111	1.11473	1.09344	1088	1088	1	47.9568	1.83465	1.1226
AGAP000932	3946	X: 17602020-17614708 (-)	guanine-nucleotide exchange factor c3g	PF00617	1e-48	RasGEF domain		1376	1377.03	0.999253	21.0145	1627	1627.55	0.999663	28.217	15.1692	1.34274	1853	1853	1	30.7059	26.0896	1.46118	992	992.876	0.999118	14.2938	3916	3917.14	0.99971	54.4501	319.615	3.80935	1673	1673.62	0.999631	18.7696	11.16	1.31313
AGAP000933	1210	X: 17656261-17656940 (+)	conserved hypothetical protein	PF03987	3.6e-14	Autophagocytosis associated protein, active-site domain		164	164	1	8.1619	423	423	1	23.916	34.5091	2.9302	378	378	1	20.4273	23.8205	2.50276	145	145	1	6.80759	702	702	1	31.8229	83.5727	4.67462	413	413	1	15.105	17.3782	2.21885
AGAP000934	1439	X: 17661067-17662596 (+)	diphteria toxin resistance protein 2, dph2	PF01866	2.3e-79	Putative diphthamide synthesis protein		119	119	1	4.97988	90	90	1	4.27873	0.524858	0.859203	97	97	1	4.40773	0.423641	0.885108	54	54	1	2.13179	120	120	1	4.57412	5.8357	2.14567	417	417	1	12.8242	51.7978	6.0157
AGAP000935	1901	X: 17669389-17671168 (+)	mitochondrial processing peptidase beta subunit	PF00675	4.2e-58	Insulinase (Peptidase family M16)		7512	7546.73	0.995397	239.061	3231	3243.79	0.996058	116.736	275.103	0.488311	3193	3208.98	0.995019	110.38	318.866	0.461723	3752	3770.3	0.995146	112.669	6266	6291.56	0.995937	181.536	121.615	1.61123	8823	8849.66	0.996987	206.015	225.621	1.8285
AGAP000937	443	X: 17838471-17839013 (+)	hypothetical protein AaeL_AAEL009729	PF08205	0.00021	CD80-like C2-set immunoglobulin domain		27	27	1	3.67022	7	7	1	1.08101	2.54181	0.294535	1	1	1	0.147605	6.46247	0.0402169	15	15	1	1.92353	0	0	0	0	4.63062	0	0	0	0	0	5.37952	0
AGAP000938	1424	X: 17997200-18009120 (+)	hypothetical protein AaeL_AAEL008909	none	none	none		44	44.0574	0.998697	1.86312	15	15	1	0.720634	3.01261	0.386789	6	6.0279	0.995372	0.276796	7.00967	0.148566	69	69	1	2.75264	4	4	1	0.154077	16.2176	0.0559743	7	7	1	0.217542	16.8737	0.0790303
AGAP000939	1441	X: 18120272-18126140 (-)	platelet-activating factor acetylhydrolase ib	none	none	none		217	217	1	9.06835	270	270	1	12.8184	3.79954	1.41353	208	208	1	9.4385	0.156184	1.04082	193	193	1	7.60859	289	289	1	11.0007	4.14875	1.44583	185	185	1	5.68149	2.29582	0.74672
AGAP000940	2759	X: 18135579-18149164 (-)	hypothetical protein AaeL_AAEL006825	PF00059	3.2e-11	Lectin C-type domain		471	471.047	0.9999	10.2812	1315	1315.36	0.999727	32.6157	116.491	3.17236	588	588.117	0.999801	13.9385	6.08195	1.35573	818	818	1	16.8427	1818	1818.7	0.999617	36.1573	78.3983	2.14676	206	206	1	3.30423	122.931	0.196182
AGAP000941	1089	X: 18244471-18250842 (-)	hypothetical protein AaeL_AAEL001094	PF00011	1.5e-18	Hsp20/alpha crystallin family		3893	4097.74	0.950036	226.594	2345	2470.11	0.949351	155.175	50.4892	0.684815	4143	4385.19	0.944771	263.308	11.2949	1.16203	3615	3794.67	0.952653	197.95	2239	2375.95	0.942359	119.673	84.0032	0.604562	4751	4945.05	0.960758	200.955	0.309154	1.01518
AGAP000942	1315	X: 18252956-18253699 (+)	hypothetical protein AaeL_AAEL007750	PF00293	8.9e-13	NUDIX domain		359	359	1	16.44	402	402	1	20.9138	3.02687	1.27213	399	399	1	19.8404	2.00684	1.20684	242	242	1	10.4544	487	487	1	20.3138	17.3548	1.94309	622	622	1	20.9324	20.8687	2.00226
AGAP000943	2197	X: 18255347-18265441 (-)	chloride intracellular channel 6-like protein	none	none	none		5038	5060.51	0.995552	138.707	5772	5794.19	0.996171	180.425	41.8628	1.30076	7259	7285.42	0.996373	216.835	133.252	1.56326	4973	4990.11	0.996571	129.03	6385	6408	0.99641	159.985	29.534	1.23991	8054	8074.51	0.99746	162.645	37.6778	1.26052
AGAP000944	590	X: 18279922-18280191 (+)	hypothetical protein IscW_ISCW001745	none	none	none		0	0	0	0	1	1	1	0.115953	0.329613	#DIV/0!	11	11	1	1.21911	3.51212	#DIV/0!	1	1	1	0.096285	6	6	1	0.55781	0.901692	5.79332	4	4	1	0.300029	0.404351	3.11605
AGAP000945	3928	X: 18285808-18293666 (-)	CG33174, isoform E	PF01764	6.2e-13	Lipase (class 3)		146	146.38	0.997401	2.24411	970	971.079	0.998889	16.9128	173.223	7.53653	220	220.738	0.996657	3.67459	5.52494	1.63744	120	120.094	0.999219	1.73684	885	887.443	0.997247	12.3924	138.864	7.13503	108	108.106	0.999016	1.21796	2.12202	0.701251
AGAP000946	872	X: 18300572-18301621 (-)	sterol desaturase	PF04116	5.1e-15	Fatty acid hydroxylase superfamily		2	2	1	0.138117	177	177	1	13.8864	54.6837	100.541	1	1	1	0.0749872	0	0.542925	1	1	1	0.0651469	14	14	1	0.880641	2.9999	13.5178	2	2	1	0.101501	0	1.55803
AGAP000947	1024	X: 18315448-18316253 (-)	glutathione-s-transferase theta, gst	PF02798	9.3e-16	Glutathione S-transferase, N-terminal domain		431	436.083	0.988344	25.6449	735	741.89	0.990713	49.5648	28.0599	1.93274	4131	4182.11	0.987779	267.054	319.642	10.4135	735	743.976	0.987935	41.2733	1468	1497.55	0.980269	80.2173	51.8101	1.94356	3729	3757.56	0.992398	162.391	319.653	3.93453
AGAP000948	886	X: 18319986-18320870 (+)	YIPF5	PF04893	3.4e-10	Yip1 domain		340	340	1	23.1088	530	530.913	0.998281	40.9943	16.2391	1.77397	380	380.266	0.9993	28.0645	1.99884	1.21445	242	242.239	0.999014	15.5318	336	336	1	20.8014	3.26467	1.33928	677	677	1	33.815	27.0547	2.17715
AGAP000949	1130	X: 18323107-18324112 (-)	integral membrane protein, Tmp21-I (p23), putative	PF01105	1.9e-45	emp24/gp25L/p24 family/GOLD		775	775.962	0.99876	41.3518	800	800	1	48.4334	2.75827	1.17125	949	953.312	0.995477	55.1646	8.58474	1.33403	702	702.938	0.998666	35.3386	650	651.891	0.997099	31.6435	1.35307	0.895437	1060	1061.84	0.998263	41.5851	3.10671	1.17676
AGAP000950	1356	X: 18327382-18328323 (-)	mitochondrial ribosomal protein, L9, putative	PF01281	4.7e-13	Ribosomal protein L9, N-terminal domain		1351	1351	1	59.9968	955	955.89	0.999069	48.226	6.64989	0.80381	976	976.639	0.999346	47.0953	8.10868	0.784964	1578	1579.51	0.999042	66.172	1159	1160.48	0.998727	46.9423	18.4264	0.709398	1665	1665	1	54.3387	7.65591	0.821174
AGAP000951	1306	X: 18329311-18330247 (+)	hypothetical protein AaeL_AAEL004052	PF10607	3.8e-31	Ran binding protein in the microtubule-organising centre		1361	1594.41	0.853607	73.5173	1549	1840.02	0.841838	96.3859	14.6549	1.31106	1460	1683.91	0.86703	84.31	4.04724	1.1468	1179	1309.36	0.900439	56.9544	1799	2053.29	0.876154	86.2372	31.7039	1.51414	1624	1747.27	0.929451	59.2067	0.536766	1.03955
AGAP000952	783	X: 18333428-18335226 (-)	60S ribosomal protein L37	PF01907	3.7e-28	Ribosomal protein L37e		21404	21404	1	1646.14	3902	3902	1	340.925	318.903	0.207106	9913	9913	1	827.841	318.81	0.502898	11194	11194	1	812.146	8576	8576	1	600.773	98.1602	0.739735	13287	13287	1	750.965	8.95948	0.924667
AGAP000953	1137	X: 18340222-18342538 (+)	60S ribosomal protein L10	PF00252	1.7e-30	Ribosomal protein L16p/L10e		14924	16277.4	0.916853	862.1	5499	6038.33	0.910682	363.321	318.958	0.421437	8611	9321.46	0.923782	536.077	302.514	0.621827	5065	5402.26	0.937571	269.914	7647	8423.34	0.907835	406.36	123.938	1.50552	14705	16282.8	0.9031	633.758	318.97	2.348
AGAP000954	1935	X: 18347386-18352463 (+)	ribose-phosphate pyrophosphokinase 1,2	none	none	none		1451	1451	1	45.1564	1966	1966.52	0.999734	69.5267	35.4547	1.53969	1543	1544.07	0.999307	52.1783	4.10895	1.1555	913	913.484	0.999471	26.8182	5955	5955.9	0.999849	168.832	319.469	6.29543	1592	1592	1	36.4097	13.0712	1.35765
AGAP000955	1257	X: 18354071-18360740 (-)	hypothetical protein AaeL_AAEL006366	PF05428	1.9e-74	Corticotropin-releasing factor binding protein (CRF-BP)		211	211	1	10.1083	73	73	1	3.97302	12.5288	0.393045	19	19	1	0.988376	38.3288	0.0977787	235	235	1	10.6205	1	1	1	0.0436367	70.4656	0.00410872	10	10	1	0.352062	69.5157	0.0331493
AGAP000957	881	X: 18367147-18368810 (-)	GA13796	PF07898	3.9e-11	Protein of unknown function (DUF1676)		1	1.07471	0.930481	0.0734597	3	3.01103	0.996336	0.233815	0.46052	3.1829	0	0	0	0	0	0	2	3.33567	0.59958	0.215089	13	14.1713	0.917347	0.88231	1.88776	4.10207	4	4.56755	0.875742	0.229437	0	1.06671
AGAP000958	2285	X: 18370525-18381565 (-)	mitochondrial solute carrier	PF00153	4.7e-26	Mitochondrial carrier protein		1973	1977.7	0.997624	52.1203	1406	1407.29	0.99908	42.134	9.07274	0.808399	1293	1296.1	0.997606	37.09	21.1288	0.711623	1310	1310	1	32.5683	2299	2302.35	0.998547	55.2677	53.8838	1.69698	6001	6014.85	0.997698	116.491	319.441	3.57682
AGAP000960	1679	X: 18384680-18386903 (-)	amsh	PF01398	1.4e-17	Mov34/MPN/PAD-1 family		343	346.602	0.989608	12.4312	472	478.487	0.986442	19.4963	9.73698	1.56834	434	438.002	0.990863	17.058	4.96546	1.37219	172	173.296	0.992521	5.86339	614	620.907	0.988877	20.2844	56.0059	3.4595	591	598.004	0.988288	15.7619	34.408	2.68819
AGAP000961	3149	X: 18406758-18409690 (+)	hypothetical protein AaeL_AAEL007667	PF00536	8.3e-17	SAM domain (Sterile alpha motif)		520	529.349	0.982339	10.1228	429	440.984	0.972824	9.5804	0.394509	0.946418	447	455.141	0.982114	9.45098	0.533806	0.933633	221	224.968	0.98236	4.05844	587	609.079	0.96375	10.6093	38.1189	2.61413	570	582.017	0.979353	8.17933	19.872	2.01539
AGAP000962	1529	X: 18426678-18467864 (-)	GI10921	PF02931	2.6e-68	Neurotransmitter-gated ion-channel ligand binding domain		27	27	1	1.06338	83	83	1	3.71368	8.92159	3.49234	46	46	1	1.96723	1.87483	1.84998	25	25	1	0.928845	12	12	1	0.430488	1.50248	0.463466	9	9	1	0.260489	3.1307	0.280444
AGAP000963	395	X: 18525137-18525755 (-)	hypothetical protein AaeL_AAEL010564	none	none	none		0	0	0	0	25	25	1	4.32989	8.24034	#DIV/0!	10	10	1	1.65541	3.19284	#DIV/0!	7	7	1	1.00673	5	5	1	0.694321	0.240377	0.689679	5	5	1	0.56018	0.412276	0.556435
AGAP000964	1156	X: 18531944-18533960 (+)	hypothetical conserved protein	none	none	none		2843	2843.68	0.99976	148.134	2643	2645.52	0.999048	156.562	1.38533	1.05689	8343	8348.86	0.999299	472.251	319.257	3.188	8553	8559.44	0.999248	420.628	2191	2192.19	0.999458	104.018	319.275	0.247292	23992	23992	1	918.467	318.794	2.18356
AGAP000965	1022	X: 18545042-18546653 (+)	conserved hypothetical protein	PF00076	1.6e-21	RNA recognition motif. (a.k.a. RRM, RBD, or RNP domain)		107	108.599	0.985276	6.39893	437	440.351	0.992391	29.4769	57.2514	4.60654	180	181.837	0.9899	11.6341	6.15488	1.81813	166	166.624	0.996256	9.26183	661	664.604	0.994578	35.6697	66.7465	3.85126	67	68.0835	0.984086	2.94812	16.4517	0.318309
AGAP000966	1559	X: 18557873-18559842 (+)	acetylcholine receptor subunit beta-type unc-29	PF02931	1.6e-70	Neurotransmitter-gated ion-channel ligand binding domain		77	77	1	2.97425	151	151	1	6.6262	8.29667	2.22786	79	79	1	3.31348	0.282294	1.11406	111	111	1	4.04471	172	172	1	6.05159	3.06805	1.49617	19	19	1	0.53934	21.811	0.133345
AGAP000967	1309	X: 18569829-18570484 (-)	hypothetical protein AaeL_AAEL010571	none	none	none		725	955.16	0.759035	43.9409	667	783.613	0.851185	40.9539	0.825321	0.932022	775	987.45	0.78485	49.3264	1.9321	1.12256	663	805.095	0.823506	34.9396	712	969.943	0.734064	40.6437	2.79969	1.16326	1033	1220.18	0.846595	41.2515	3.58497	1.18065
AGAP000968	1883	X: 18582514-18585274 (-)	Fasciclin-1 precursor	PF02469	1.5e-19	Fasciclin domain		60	60	1	1.91882	412	412	1	14.9686	75.3274	7.80094	537	537	1	18.6478	105.052	9.71837	296	296	1	8.93001	848	848.016	0.999981	24.7025	57.3693	2.76623	535	535	1	12.5736	5.72294	1.40802
AGAP000969	2384	X: 18600501-18614178 (-)	tropomodulin	PF03250	2.4e-54	Tropomodulin		3695	3715.59	0.994458	93.8544	3224	3255.61	0.990289	93.4244	0.066658	0.995418	3465	3492.08	0.992244	95.7816	0.401886	1.02053	2849	2865.96	0.994082	68.2927	6366	6402.37	0.994319	147.307	275.877	2.15699	3842	3853.41	0.99704	71.5308	1.20955	1.04742
AGAP000970	560	X: 18632743-18636223 (+)	hypothetical protein AaeL_AAEL007034	PF00226	4e-21	DnaJ domain		483	483	1	51.9388	270	270	1	32.9845	8.83617	0.635065	344	344.445	0.998708	40.2194	3.5931	0.774361	224	224	1	22.7233	100	100	1	9.79489	12.4181	0.431051	294	294	1	23.2335	0.0835697	1.02245
AGAP000971	2320	X: 18641005-18646759 (-)	prolyl 4-hydroxylase alpha subunit 1, putative	PF08336	4.1e-46	Prolyl 4-Hydroxylase alpha-subunit, N-terminal region		258	258	1	6.69675	458	458	1	13.5055	19.4076	2.01672	556	556	1	15.6708	30.9288	2.34006	199	199	1	4.87277	475	475.065	0.999863	11.2319	24.1826	2.30503	503	503	1	9.59478	16.3511	1.96906
AGAP000973	3205	X: 18655598-18659234 (+)	ceramidase	PF04734	3.2e-282	Neutral/alkaline non-lysosomal ceramidase		395	514.499	0.767737	9.66695	337	449.607	0.749543	9.59707	0.0228546	0.992771	451	571.179	0.789595	11.6533	2.6701	1.20548	391	482.905	0.809683	8.55942	695	907.778	0.765606	15.536	26.5941	1.81508	414	511.707	0.809056	7.06559	2.57508	0.825475
AGAP000974	4685	X: 18736744-18770916 (+)	mind-meld, isoform D	PF01421	1.4e-47	Reprolysin (M12B) family zinc metalloprotease		158	160.079	0.987014	2.05758	393	401.571	0.978656	5.8639	31.5793	2.8499	349	351.426	0.993097	4.90488	20.4113	2.38381	91	91.648	0.992929	1.11128	192	194.553	0.98688	2.2778	8.26933	2.04971	80	80.4904	0.993907	0.760308	1.95297	0.684173
AGAP000975	882	X: 18783278-18783935 (-)	conserved hypothetical protein	PF06396	1.7e-62	Angiotensin II, type I receptor-associated protein (AGTRAP)		319	319	1	21.7798	810	810	1	62.8275	63.7198	2.88467	995	995	1	73.7663	93.1592	3.38691	713	713	1	45.9231	794	794	1	49.3787	0.784545	1.07525	1339	1339	1	67.1841	16.0622	1.46297
AGAP000976	614	X: 18787716-18787973 (-)	Lhr-like helicase	none	none	none		5	45.7373	0.10932	4.48575	2	50.6964	0.0394505	5.64862	0.577586	1.25924	4	55.5399	0.0720203	5.91481	0.7791	1.31858	8	55.224	0.144864	5.10941	15	156.838	0.0956404	14.011	11.1483	2.7422	18	143.983	0.125015	10.3776	5.53228	2.03108
AGAP000977	712	X: 18793977-18794552 (+)	RNA-binding motif protein	PF00076	4.3e-21	RNA recognition motif. (a.k.a. RRM, RBD, or RNP domain)		149	149	1	12.602	164	164	1	15.7579	1.26779	1.25043	150	150	1	13.7757	0.344659	1.09314	150	150	1	11.968	330	330	1	25.4227	14.5248	2.12422	206	206	1	12.8039	0.254127	1.06984
AGAP000978	1531	X: 18801922-18803385 (+)	origin recognition complex subunit 5	none	none	none		71	71.4606	0.993554	2.81076	59	59	1	2.63639	0.101114	0.937963	79	79.2509	0.996834	3.3848	0.595919	1.20423	40	40	1	1.48421	201	201.451	0.997762	7.21741	25.206	4.8628	135	135	1	3.90223	7.98089	2.62916
AGAP000979	1061	X: 18803398-18805616 (-)	hypothetical protein AaeL_AAEL011352	PF03129	7.1e-08	Anticodon binding domain		225	247.031	0.910817	14.0207	268	299.993	0.893353	19.3433	3.72518	1.37962	180	197.918	0.909468	12.1976	0.810695	0.869971	159	178.369	0.891411	9.55024	605	669.317	0.903907	34.6022	63.2248	3.62318	386	419.219	0.920759	17.4856	11.519	1.83091
AGAP000981	2576	X: 18819603-18821904 (+)	wd and tetratricopeptide repeat protein	PF00400	2.5e-05	WD domain, G-beta repeat		354	354.654	0.998156	8.2907	389	389.236	0.999393	10.3372	2.5361	1.24684	350	350.675	0.998074	8.9015	0.460017	1.07367	241	241.222	0.99908	5.31963	690	691.099	0.99841	14.7157	46.8955	2.7663	660	661.172	0.998228	11.3586	25.4303	2.13522
AGAP000982	2585	X: 18825043-18829953 (+)	ectonucleotide pyrophosphatase/phosphodiesterase	PF01663	2.1e-59	Type I phosphodiesterase / nucleotide pyrophosphatase		802	820.56	0.977382	19.1153	1015	1044.23	0.972006	27.6357	14.5907	1.44574	859	885.096	0.970516	22.389	2.93406	1.17126	698	723.144	0.96523	15.8919	927	952.092	0.973645	20.2025	5.9487	1.27125	1071	1088	0.984377	18.6261	3.04009	1.17205
AGAP000983	3479	X: 18833751-18836996 (+)	vacuolar protein sorting 18 (deep orange protein)	PF05131	3.4e-49	Pep3/Vps18/deep orange family		459	472.243	0.971957	8.17417	453	470.608	0.962584	9.2542	1.26533	1.13213	426	442.365	0.963006	8.31438	0.0878136	1.01715	368	374.837	0.981761	6.12066	558	582.93	0.957234	9.19071	9.22306	1.50159	1074	1091.86	0.983646	13.8888	46.6763	2.26917
AGAP000984	7694	X: 18904974-18913038 (+)	conserved hypothetical protein	none	none	none		585	647.653	0.903261	5.06901	1944	2125.1	0.914781	18.8956	224.719	3.72767	666	735.882	0.905036	6.25403	3.97586	1.23378	129	143.994	0.895869	1.06317	2970	3193.76	0.929939	22.7687	319.783	21.4159	297	327.134	0.907884	1.88161	8.2804	1.76981
AGAP000985	1480	X: 18919009-18924434 (+)	actin	PF00022	7e-119	Actin		1033	1033	1	42.0311	924	924	1	42.7114	0.13412	1.01619	1020	1020	1	45.0653	0.932245	1.07219	629	629	1	24.1435	1220	1220.76	0.999381	45.2433	38.6172	1.87393	1137	1137	1	33.998	11.4991	1.40816
AGAP000986	928	X: 18926157-18929877 (-)	conserved hypothetical protein	PF01607	1.6e-09	Chitin binding Peritrophin-A domain		82	82	1	5.32106	585	585	1	43.1262	108.35	8.10481	1391	1391	1	98.0128	320.138	18.4198	407	407	1	24.9148	3852	3852	1	227.68	319.677	9.13834	3980	3980	1	189.797	319.664	7.61784
AGAP000987	1051	X: 18933932-18935100 (-)	obstractor B	PF01607	1.2e-13	Chitin binding Peritrophin-A domain		335	344.659	0.971974	19.7479	175	188.814	0.92684	12.2903	6.96431	0.62236	1416	1477.97	0.958073	91.9529	186.955	4.65634	639	660.103	0.968031	35.6796	480	492.841	0.973945	25.7212	7.4636	0.720894	2985	3070.35	0.972203	129.282	250.107	3.62342
AGAP000988	890	X: 18937587-18938765 (-)	conserved hypothetical protein	PF01607	8.4e-14	Chitin binding Peritrophin-A domain		10	10.3405	0.967071	0.699656	2	2.18643	0.914734	0.168066	1.36474	0.240212	20	21.0336	0.950861	1.54535	1.51074	2.20873	23	23.897	0.962465	1.52533	100	103.159	0.969376	6.35777	11.7285	4.16813	49	50.6544	0.967339	2.51873	1.32553	1.65127
AGAP000989	909	X: 18943236-18946249 (-)	hypothetical protein AaeL_AAEL012245	PF01607	1.2e-13	Chitin binding Peritrophin-A domain		13	13	1	0.861216	9	9	1	0.677349	0.172838	0.786503	10	10	1	0.719349	0.1652	0.835271	41	41	1	2.5623	147	147	1	8.87035	13.8687	3.46187	16	16	1	0.778952	4.64376	0.304005
AGAP000990	3626	X: 18948973-18955677 (-)	testis development protein nyd-sp29	PF00400	0.002	WD domain, G-beta repeat		3	3	1	0.0498226	109	109.007	0.99994	2.05664	31.3823	41.2793	64	64.024	0.999625	1.15457	16.4909	23.1736	10	10	1	0.156669	2632	2632.21	0.99992	39.8181	319.884	254.154	89	89	1	1.08622	12.3014	6.93322
AGAP000991	1505	X: 18974211-18975512 (+)	seryl-tRNA synthetase	PF00587	1.6e-26	tRNA synthetase class II core domain (G, H, P, S and T)		331	331.094	0.999716	13.2479	220	220	1	10.0005	2.93213	0.754874	174	174.315	0.998191	7.57361	8.95573	0.571684	136	136.568	0.995842	5.15493	293	293	1	10.6787	12.2522	2.07155	475	475	1	13.9673	27.6948	2.7095
AGAP000992	1067	X: 18978097-18979392 (+)	GI16316	none	none	none		77	77	1	4.34569	74	74	1	4.74461	0.204159	1.0918	35	35	1	2.1449	3.37459	0.493569	72	72.2301	0.996815	3.8456	101	101.34	0.996646	5.20959	1.24417	1.35469	6	6.01055	0.998244	0.24929	18.7931	0.0648247
AGAP000994	1948	X: 18982957-18984743 (+)	lysosomal Pro-X carboxypeptidase	PF05577	4.7e-91	Serine carboxypeptidase S28		827	1238	0.668011	38.2706	770	1119.88	0.687573	39.3293	0.293002	1.02766	991	1429.69	0.693157	47.9907	8.27675	1.25398	811	1091.76	0.742836	31.8383	1075	1481.06	0.72583	41.7034	10.9552	1.30985	6015	8068.93	0.745452	183.308	319.344	5.75747
AGAP000995	1292	X: 18984837-18985474 (-)	hypothetical protein AaeL_AAEL013369	PF04099	3.2e-41	Sybindin-like family		371	651.328	0.569606	30.3577	368	621.393	0.592218	32.9031	0.817928	1.08385	399	667.541	0.597716	33.7846	1.29737	1.11288	466	716.325	0.650543	31.4962	632	1000.11	0.631933	42.4591	9.08906	1.34807	544	827.265	0.657589	28.3359	1.39663	0.899661
AGAP000996	1976	X: 18992868-18996348 (+)	hypothetical protein AaeL_AAEL004049	PF09068	2.3e-25	EF hand		41	41.2727	0.993392	1.25779	21	21.1432	0.993228	0.73201	1.37378	0.581981	20	20.0978	0.995132	0.665068	1.68722	0.528759	33	33.0763	0.997694	0.950912	53	53.3585	0.993282	1.48117	1.28451	1.55763	271	273.555	0.990662	6.12649	35.7001	6.44275
AGAP000997	1095	X: 18996529-18996994 (-)	hypothetical protein AaeL_AAEL004056	PF08923	5.7e-51	Mitogen-activated protein kinase kinase 1 interacting		727	736.109	0.987626	40.4818	476	486.426	0.978567	30.3904	6.10241	0.750718	442	447.35	0.98804	26.7139	11.6153	0.659899	701	704.905	0.994461	36.5702	708	720.224	0.983028	36.0779	0.0905697	0.986538	966	983.636	0.982071	39.7535	1.04226	1.08705
AGAP000998	2634	X: 19000322-19100363 (+)	conserved hypothetical protein	PF00878	1.6e-18	Cation-independent mannose-6-phosphate receptor repeat		451	451	1	10.3108	453	453	1	11.7657	1.30764	1.1411	251	251	1	6.23106	10.0686	0.604324	463	463	1	9.98564	740	740	1	15.41	12.8916	1.54322	479	479	1	8.04775	2.99331	0.805932
AGAP000999	3743	X: 19002989-19006298 (-)	toll	PF01582	1.1e-27	TIR domain		1920	2505.83	0.766214	40.3147	866	1139.43	0.760027	20.8258	80.7303	0.516581	2651	3482.04	0.761335	60.83	55.6547	1.50888	2556	3355.22	0.761798	50.9227	899	1163.16	0.772894	17.0454	259.55	0.334731	4552	5897.99	0.771788	69.7331	48.3095	1.36939
AGAP001002	2987	X: 19030768-19052847 (-)	toll	PF01582	7.6e-28	TIR domain		92	152.323	0.603981	3.07088	9	17.7798	0.506193	0.407216	23.4678	0.132606	135	253.165	0.533248	5.54208	8.32124	1.80472	61	99.1217	0.615405	1.88514	11	21.7043	0.506812	0.398564	12.7936	0.211424	65	138.238	0.470204	2.04808	0.254817	1.08643
AGAP001004	3458	X: 19057427-19061021 (-)	toll	PF01582	3.7e-26	TIR domain		129	129	1	2.24645	112	112	1	2.21578	0.0228931	0.986347	82	82	1	1.55057	2.0582	0.690231	38	38	1	0.624265	60	60	1	0.95173	1.36339	1.52456	97	97	1	1.24137	3.61609	1.98853
AGAP001005	3020	X: 19092108-19095128 (+)	conserved hypothetical protein	none	none	none		1	1	1	0.01994	9	9	1	0.203877	2.0936	10.2245	2	2	1	0.0433039	0.214509	2.17171	3	3	1	0.0564319	3	3.00004	0.999986	0.0544889	0	0.965569	2	2	1	0.0293074	0.180825	0.519341
AGAP001006	278	X: 19098866-19099144 (-)	conserved hypothetical protein	none	none	none		3	3	1	0.649844	1	1	1	0.246087	0.202015	0.378686	4	4	1	0.940847	0.144631	1.4478	11	11	1	2.2478	5	5	1	0.986535	0.86208	0.438889	0	0	0	0	3.94498	0
AGAP001007	729	X: 19110768-19111448 (-)	hypothetical protein AaeL_AAEL007621	none	none	none		539	539	1	44.524	502	502	1	47.1096	0.434159	1.05807	304	304	1	27.2678	11.3654	0.612429	119	119	1	9.27321	289	289	1	21.7449	15.5359	2.34492	341	341	1	20.7005	14.6779	2.23229
AGAP001008	1238	X: 19111845-19113372 (-)	conserved hypothetical protein	none	none	none		2	2.00399	0.998007	0.0974784	3	3.01624	0.994615	0.166678	0.173739	1.7099	2	2.00501	0.997502	0.105901	0	1.0864	0	0	0	0	1	1.00174	0.998262	0.0443836	0	#DIV/0!	3	3.00031	0.999897	0.107251	0.582407	#DIV/0!
AGAP001009	1630	X: 19113598-19115112 (-)	hypothetical protein AaeL_AAEL007623	none	none	none		16	16	1	0.591105	244	244	1	10.2408	59.5085	17.3248	4	4	1	0.160463	1.87915	0.271463	39	39	1	1.35921	67	67	1	2.25463	1.9405	1.65878	6	6	1	0.162899	8.49633	0.119848
AGAP001010	2663	X: 19263984-19269266 (-)	chondroitin synthase	PF05679	1e-204	Chondroitin N-acetylgalactosaminyltransferase		394	394	1	8.90959	247	247	1	6.3454	4.58022	0.712199	556	556	1	13.6523	10.1458	1.53232	275	275.913	0.99669	5.88589	948	948	1	19.5265	80.8568	3.31751	4099	4099.81	0.999802	68.1314	319.665	11.5754
AGAP001011	3631	X: 19351531-19355398 (-)	conserved hypothetical protein	none	none	none		1074	1074	1	17.8119	343	343	1	6.46251	68.1957	0.36282	1030	1030	1	18.5488	0.444136	1.04137	601	601	1	9.40283	196	196	1	2.96086	51.0926	0.31489	1580	1580	1	19.2569	54.4191	2.04799
AGAP001013	559	X: 19406656-19407006 (-)	hypothetical protein	none	none	none		2	2	1	0.215452	1	1.00456	0.995461	0.122941	0	0.570619	5	5	1	0.584874	0.566454	2.71464	4	4	1	0.406498	0	0	0	0	1.23483	0	4	4	1	0.316667	0.133045	0.779012
AGAP001014	1078	X: 19409083-19409948 (+)	GI15769	none	none	none		33	38.3064	0.861476	2.13986	16	17.8185	0.897945	1.1308	1.49947	0.528446	40	43.318	0.923404	2.62756	0.42601	1.22791	46	51.2413	0.897713	2.7003	43	51.9744	0.82733	2.64459	0	0.979369	31	33.5049	0.925239	1.37545	2.52103	0.509369
AGAP001015	8402	X: 19495565-19526057 (-)	neurogenic locus notch (notch)	PF11936	3.1e-22	Domain of unknown function (DUF3454)		394	402.546	0.978771	2.88513	606	625.828	0.968317	5.09572	18.6175	1.7662	1387	1420.57	0.976367	11.0557	151.019	3.83196	167	173.109	0.964708	1.17044	618	641.901	0.962765	4.19057	60.0176	3.58034	1084	1106.31	0.979834	5.82705	119.771	4.97851
AGAP001018	1802	X: 19571836-19573861 (+)	conserved hypothetical protein	none	none	none		8	8	1	0.267342	270	270	1	10.2504	76.2757	38.3419	3	3	1	0.10886	0.636533	0.407194	17	17	1	0.535926	3088	3088	1	93.9961	319.814	175.39	100	100	1	2.45584	10.7799	4.58242
AGAP001019	3577	X: 19576761-19580329 (-)	conserved hypothetical protein	none	none	none		986	991.3	0.994654	16.6886	266	268.919	0.989144	5.14324	77.8766	0.308189	186	189.157	0.98331	3.45786	117.145	0.207199	60	60.1088	0.99819	0.954618	237	238.402	0.994121	3.65576	24.3152	3.82955	190	191.734	0.990958	2.37211	10.2835	2.48488
AGAP001021	3459	X: 19597324-19604130 (-)	dihydropyrimidine dehydrogenase	PF01180	2.2e-33	Dihydroorotate dehydrogenase		1661	1661	1	28.9169	778	778	1	15.3873	49.917	0.532121	1853	1853	1	35.0291	7.86169	1.21137	848	848	1	13.9269	987	987	1	15.6514	1.87565	1.12383	2090	2090.97	0.999535	26.7518	61.5858	1.92087
AGAP001022	1904	X: 19629896-19640578 (+)	perisulfakinin receptor	PF00001	5.8e-61	7 transmembrane receptor (rhodopsin family)		33	33.0685	0.997928	1.04588	62	62	1	2.22771	3.38338	2.12999	40	40	1	1.37372	0.61208	1.31346	22	22	1	0.656397	39	40.7361	0.957381	1.17355	1.50351	1.78787	44	44.6481	0.985483	1.03775	1.07466	1.58098
AGAP001023	1243	X: 19655029-19658201 (-)	hypothetical protein AaeL_AAEL010205	none	none	none		28717	28741.7	0.99914	1392.43	4391	4402.54	0.997378	242.307	318.786	0.174017	22613	22630	0.999247	1190.47	69.2922	0.854959	54775	54802.2	0.999503	2504.6	2478	2489.3	0.99546	109.848	318.548	0.0438585	7977	7992.87	0.998015	284.568	318.508	0.113618
AGAP001024	506	X: 19665565-19666071 (-)	conserved hypothetical protein	PF01607	3.9e-05	Chitin binding Peritrophin-A domain		39	39	1	4.64137	0	0	0	0	10.576	0	1	1	1	0.129227	9.47371	0.0278424	7	7	1	0.785883	0	0	0	0	2.16096	0	2	2	1	0.174918	1.31741	0.222575
AGAP001025	1747	X: 19714907-19718133 (-)	hypothetical protein AaeL_AAEL003788	PF01753	5.6e-10	MYND finger		343	343	1	11.8232	129	129	1	5.05162	17.2695	0.427263	192	192	1	7.18641	7.68521	0.607823	185	185	1	6.01574	154	154	1	4.83521	1.29786	0.80376	251	251	1	6.35822	0.225021	1.05693
AGAP001026	1660	X: 19721522-19722826 (-)	zinc carboxypeptidase	PF00246	4.4e-77	Zinc carboxypeptidase		555	555	1	20.1334	351	351	1	14.4655	5.95311	0.718483	334	334	1	13.1566	9.24322	0.653471	267	267	1	9.13721	252	252	1	8.32683	0.533905	0.91131	472	472	1	12.5831	4.56791	1.37713
AGAP001027	2015	X: 19726928-19728658 (-)	sugar transporter	PF00083	1.8e-91	Sugar (and other) transporter		1800	1800	1	53.7935	5213	5213.81	0.999844	177.017	319.46	3.29068	1765	1766.73	0.999021	57.3322	1.23425	1.06578	719	719	1	20.2705	2748	2748	1	74.8047	261.323	3.69032	995	995	1	21.8526	0.902156	1.07805
AGAP001028	834	X: 19742305-19746296 (-)	hypothetical protein AaeL_AAEL012964	PF00035	9.9e-06	Double-stranded RNA binding motif		609	609	1	43.9728	656	657.851	0.997186	53.9629	3.55411	1.22719	736	736	1	57.7053	6.17961	1.3123	389	389	1	26.4968	770	772.011	0.997395	50.7744	26.1902	1.91625	601	601.633	0.998948	31.9242	2.40284	1.20483
AGAP001029	3278	X: 19765604-19769651 (+)	cramped protein	none	none	none		613	613	1	11.2612	1171	1171.53	0.999551	24.4499	56.9743	2.17116	853	853	1	17.0155	14.3541	1.51098	304	304	1	5.26836	1343	1343.53	0.999608	22.4815	147.469	4.26727	721	721	1	9.73377	19.7935	1.84759
AGAP001030	1662	X: 19774123-19775729 (+)	syntaxin 4, putative	PF05739	6.8e-15	SNARE domain		551	551	1	19.9643	233	233	1	9.59088	21.7599	0.480402	606	606	1	23.8421	2.57232	1.19424	380	380	1	12.9886	411	411.24	0.999417	13.5722	0.262947	1.04493	409	409.188	0.99954	10.8955	1.83414	0.838851
AGAP001031	875	X: 19776387-19778243 (-)	hypothetical protein AaeL_AAEL002139	none	none	none		139	139	1	9.5662	125	125	1	9.77317	0.0448209	1.02164	86	86	1	6.42679	2.39581	0.671823	63	63	1	4.09019	145	145.089	0.999389	9.09521	7.34782	2.22366	209	209	1	10.5704	11.801	2.58433
AGAP001032	2555	X: 19781725-19784796 (+)	hypothetical protein AaeL_AAEL002175	PF05004	1.7e-83	Interferon-related developmental regulator (IFRD)		3332	3432.99	0.970583	80.9122	2384	2463.11	0.967884	65.9517	14.1094	0.815102	2648	2740.92	0.966101	70.1469	7.62133	0.866951	3644	3751.11	0.971445	83.4027	3932	4065.51	0.967161	87.2793	1.35537	1.04648	4386	4455.17	0.984475	77.1663	3.32138	0.925225
AGAP001033	1577	X: 19814213-19815408 (+)	cell fate determining protein mab21l2	PF03281	6.6e-203	Mab-21 protein		150	150	1	5.72786	179	179	1	7.76524	2.17369	1.3557	146	146	1	6.05376	0.192381	1.0569	292	292	1	10.5187	113	113	1	3.93038	20.1122	0.373656	78	78	1	2.18886	42.4919	0.208092
AGAP001034	1342	X: 19832786-19834953 (-)	cell fate determining protein mab21l2	PF03281	4.4e-224	Mab-21 protein		103	103	1	4.62187	162	162	1	8.2584	5.46761	1.78681	76	76	1	3.70309	0.809103	0.80121	146	146	1	6.18032	104	104	1	4.25078	2.44825	0.687793	28	28	1	0.923337	26.9699	0.1494
AGAP001035	5237	X: 19923244-19929520 (-)	rapamycin-insensitive companion of Tor, putative	none	none	none		460	460.049	0.999893	5.28998	679	679.088	0.999871	8.87109	17.3028	1.67696	618	618	1	7.71631	9.09585	1.45867	437	437.038	0.999912	4.74076	2214	2214.79	0.999645	23.1973	271.043	4.89316	1155	1155.05	0.999956	9.76053	40.4549	2.05885
AGAP001036	1656	X: 19936179-19937258 (+)	vegetatible incompatibility protein HET-E-1, putative	PF00400	6.8e-07	WD domain, G-beta repeat		543	543	1	19.7457	470	470	1	19.4165	0.0961615	0.983328	550	550	1	21.7173	0.911474	1.09985	426	426	1	14.6137	748	748	1	24.7759	17.9988	1.69539	790	790	1	21.1116	9.24804	1.44464
AGAP001037	2527	X: 19938858-19940940 (-)	xaa-pro aminopeptidase	PF00557	2e-40	Metallopeptidase family M24		1735	1737.42	0.99861	41.4029	1247	1247	1	33.7594	7.4383	0.815387	1021	1024.93	0.996168	26.5211	29.7303	0.640561	695	695.102	0.999853	15.6262	1161	1163.64	0.997735	25.258	23.6198	1.61639	1786	1788.98	0.998334	31.3296	58.5892	2.00494
AGAP001038	1325	X: 19963919-19965530 (-)	hypothetical protein AaeL_AAEL011203	PF00355	4.1e-17	Rieske [2Fe-2S] domain		34	34	1	1.54524	1	1	1	0.0516318	7.98345	0.0334135	4	4	1	0.1974	5.7803	0.127747	48	48	1	2.05796	0	0	0	0	14.818	0	1	1	1	0.0333994	15.7676	0.0162294
AGAP001039	1814	X: 20009873-20017250 (+)	cytochrome P450 307a1	PF00067	3.2e-76	Cytochrome P450		52	52	1	1.72623	5	5	1	0.188567	9.15587	0.109236	429	429	1	15.4641	81.2824	8.95831	1468	1468	1	45.9726	9	9	1	0.27214	320.137	0.00591961	1	1	1	0.0243959	320.139	0.000530662
AGAP001040	992	X: 20052172-20053063 (-)	hypothetical protein AaeL_AAEL002905	none	none	none		151	151	1	9.16638	219	219	1	15.1031	5.71134	1.64766	251	251	1	16.545	8.24301	1.80497	242	242	1	13.8584	291	291	1	16.0905	1.04056	1.16106	223	223	1	9.94828	3.42717	0.717852
AGAP001041	1457	X: 20061693-20062847 (+)	E3 ubiquitin-protein ligase MARCH5	PF00097	8.7e-11	Zinc finger, C3HC4 type (RING finger)		540	540	1	22.3186	461	461.23	0.999502	21.6566	0.197204	0.970339	442	442	1	19.8366	1.16316	0.888792	825	825	1	32.1666	584	585.755	0.997004	22.0518	11.6597	0.68555	1223	1223.88	0.999281	37.1736	2.87244	1.15566
AGAP001042	977	X: 20063196-20064072 (-)	conserved hypothetical protein	PF00173	2.5e-13	Cytochrome b5-like Heme/Steroid binding domain		79	79	1	4.86928	153	153	1	10.7135	8.30879	2.20022	166	166	1	11.1101	9.29628	2.28167	137	137	1	7.96593	203	203	1	11.397	2.95016	1.43072	201	201	1	9.1045	0.60266	1.14293
AGAP001043	2946	X: 20109548-20157977 (+)	armadillo	PF00514	2.4e-09	Armadillo/beta-catenin-like repeat		2262	2262	1	46.2373	3540	3540	1	82.2061	103.536	1.77792	3596	3596	1	79.8161	93.9526	1.72623	2549	2549	1	49.1527	3144	3144	1	58.5379	10.2845	1.19094	4629	4629	1	69.5359	45.419	1.41469
AGAP001044	1095	X: 20161578-20162647 (+)	hypothetical protein AaeL_AAEL015586	none	none	none		36	36.1322	0.996341	1.98707	1455	1456.48	0.998984	90.9963	320.132	45.7942	42	42.1297	0.996921	2.51581	0.50925	1.26609	48	48	1	2.49022	111	111.031	0.999723	5.56182	5.8188	2.23347	42	42.0187	0.999556	1.69818	1.1462	0.68194
AGAP001045	1643	X: 20172821-20174164 (+)	conserved hypothetical protein	PF06870	7e-20	A49-like RNA polymerase I associated factor		999	999	1	36.6151	582	582	1	24.2337	14.9587	0.66185	696	696	1	27.6997	7.85184	0.75651	657	657	1	22.7163	557	557	1	18.5954	3.29154	0.818593	815	815	1	21.952	0.276879	0.966355
AGAP001046	1626	X: 20392368-20415666 (-)	hypothetical protein AaeL_AAEL014130	PF07815	2.1e-34	Abl-interactor HHR		566	566	1	20.9618	478	478	1	20.1113	0.288102	0.959426	678	678.977	0.998561	27.3047	5.43636	1.30259	1032	1032	1	36.0554	778	778	1	26.245	10.7197	0.727908	1006	1006.35	0.999653	27.3894	9.22912	0.759648
AGAP001047	1889	X: 20424453-20427491 (+)	inositol polyphosphate 1-phosphatase	PF00459	1.1e-29	Inositol monophosphatase family		620	620	1	19.7648	939	939	1	34.0069	25.5061	1.72058	875	875	1	30.2886	15.5602	1.53245	1783	1783	1	53.6204	1264	1264	1	36.7031	24.4976	0.684499	243	243	1	5.69284	320	0.106169
AGAP001048	1250	X: 20604953-20748760 (+)	GK16718	PF07679	1.4e-13	Immunoglobulin I-set domain		20	20	1	0.963502	12	12	1	0.656757	0.424644	0.681635	6	6	1	0.313867	1.77634	0.325756	88	88	1	3.99929	7	7	1	0.307168	19.1044	0.0768056	3	3	1	0.10621	27.2145	0.0265572
AGAP001050	2683	X: 20944446-20955989 (-)	chondroitin synthase	PF05679	1.8e-172	Chondroitin N-acetylgalactosaminyltransferase		499	499	1	11.1999	348	348	1	8.87344	3.0796	0.792279	700	700	1	17.0601	12.2923	1.52324	1065	1065	1	22.5496	417	417	1	8.52517	69.9698	0.378063	528	528	1	8.709	75.8663	0.386215
AGAP001051	1402	X: 20951188-20953302 (+)	FAM20B	PF06702	1.5e-70	Protein of unknown function (DUF1193)		368	368	1	15.8064	327	327	1	15.9563	0.041247	1.00948	717	717	1	33.4407	32.5248	2.11564	739	739	1	29.9438	668	668	1	26.1346	1.94725	0.872788	460	460	1	14.5199	34.5133	0.484905
AGAP001052	2612	X: 20969946-21036702 (-)	ubiquitin specific protease 2, putative	PF00443	4e-68	Ubiquitin carboxyl-terminal hydrolase		173	173	1	3.98846	18	18	1	0.471447	28.233	0.118203	129	129	1	3.22939	1.13003	0.809683	290	290	1	6.30718	13	13	1	0.272997	70.9523	0.0432835	41	41	1	0.694649	61.5105	0.110136
AGAP001053	1363	X: 21347331-21367404 (+)	troponin i	PF00992	1.7e-38	Troponin		9977	9977	1	440.795	632	632	1	31.7216	319.281	0.0719645	6461	6461	1	309.961	109.211	0.703186	23643	23644	0.999958	985.452	509	509	1	20.4837	318.923	0.0207861	2001	2001	1	64.969	318.897	0.0659281
AGAP001054	79	X: 21450335-21450414 (+)	n/a	n/a	n/a	miRNA		0	0	0	0	0	0	0	0	0	#DIV/0!	0	0	0	0	0	#DIV/0!	0	0	0	0	0	0	0	0	0	#DIV/0!	0	0	0	0	0	#DIV/0!
AGAP001056	764	X: 21755830-21762593 (-)	ubiquitin-conjugating enzyme E2 l	PF00179	2.4e-43	Ubiquitin-conjugating enzyme		1949	1949	1	153.621	684	684	1	61.2486	106.16	0.398699	2001	2001	1	171.261	3.18445	1.11483	6081	6081	1	452.16	2849	2849	1	204.544	286.654	0.452371	3002	3002	1	173.889	319.348	0.384574
AGAP001057	2404	X: 21769877-21772162 (+)	DEAD box ATP-dependent RNA helicase	PF00270	4.7e-44	DEAD/DEAH box helicase		824	824	1	20.6407	370	370	1	10.5293	27.9748	0.510123	655	655	1	17.816	2.30624	0.863149	1173	1173	1	27.7188	1087	1087	1	24.8018	2.0686	0.894765	1033	1033	1	19.0161	17.9547	0.686036
AGAP001058	1173	X: 21772459-21773678 (-)	palmitoyl-protein thioesterase 1	PF02089	1.5e-105	Palmitoyl protein thioesterase		165	165.296	0.998208	8.48589	171	171.4	0.997666	9.99646	0.853701	1.17801	400	401.961	0.99512	22.4073	27.6333	2.64054	1003	1004.92	0.998094	48.6678	277	277.694	0.997502	12.9854	101.827	0.266817	255	255.799	0.996877	9.65063	149.484	0.198296
AGAP001061	3971	X: 22104915-22212108 (-)	GA18871	PF00023	6.5e-09	Ankyrin repeat		54	54	1	0.818892	382	382.071	0.999815	6.58229	70.9087	8.03804	79	79.0227	0.999712	1.30124	2.04289	1.58903	85	85	1	1.21599	307	307	1	4.24059	28.2203	3.48736	36	36	1	0.401197	8.22034	0.329934
AGAP001064	1009	X: 22293237-22319207 (-)	transmembrane trafficking protein	PF01105	5.7e-43	emp24/gp25L/p24 family/GOLD		2010	2010	1	119.96	1302	1302	1	88.2782	17.4302	0.735897	2996	2996	1	194.158	63.2379	1.61852	6374	6374	1	358.865	1948	1949.97	0.99899	106.004	319.386	0.295387	3070	3070	1	134.649	319.331	0.375208
AGAP001065	1924	X: 22328619-22330127 (+)	serine hydroxymethyltransferase	PF00464	6.1e-196	Serine hydroxymethyltransferase		3670	3670	1	114.867	908	908	1	32.286	316.911	0.281073	2242	2242	1	76.1964	53.4898	0.663345	8364	8364	1	246.956	894	894	1	25.4871	319.34	0.103205	9323	9323	1	214.44	20.0815	0.868333
AGAP001067	1085	X: 22364083-22365231 (+)	hypothetical protein AaeL_AAEL009610	none	none	none		13	13	1	0.721516	9	9	1	0.567474	0.172838	0.786502	29	29	1	1.74772	2.09992	2.42229	113	113	1	5.91642	166	166	1	8.39201	2.3957	1.41843	47	47	1	1.917	10.9188	0.324014
AGAP001068	854	X: 22390607-22391155 (-)	ubiquitin-conjugating enzyme E2 H	PF00179	2.3e-36	Ubiquitin-conjugating enzyme		1148	1148	1	80.9499	482	482	1	38.612	45.0042	0.476986	859	859	1	65.7717	5.38616	0.812499	3019	3019	1	200.824	1218	1218	1	78.2306	187.146	0.389548	2107	2107	1	109.185	103.606	0.543685
AGAP001069	1454	X: 22455323-22488001 (-)	surfeit locus protein	PF02077	1.4e-123	SURF4 family		1022	1022	1	42.3272	516	516	1	24.2783	25.2384	0.573586	1240	1240	1	55.7649	10.1914	1.31747	4053	4053	1	158.352	987	987	1	37.234	319.604	0.235134	1642	1642	1	49.9762	319.551	0.315602
AGAP001070	2997	X: 22496533-22562925 (+)	hypothetical protein AaeL_AAEL002502	PF00226	3.7e-21	DnaJ domain		998	1002.04	0.995971	20.134	709	710.198	0.998313	16.2116	5.03598	0.805185	1469	1469.95	0.999352	32.0716	29.7023	1.59291	2339	2346.64	0.996746	44.4805	1809	1813.97	0.997258	33.1995	20.2494	0.746383	1168	1169.69	0.998553	17.2719	164.401	0.388303
AGAP001072	710	X: 22718082-22718384 (+)	GA10993	none	none	none		6	19.8356	0.302486	1.68237	6	21.6804	0.276748	2.08902	0.269923	1.24171	11	28.4877	0.386132	2.62363	0.714377	1.55948	13	36.5754	0.355431	2.92645	10	64.3463	0.155409	4.9711	1.89578	1.69868	10	34.1468	0.292853	2.12837	0.72599	0.727287
AGAP001073	2239	X: 22750645-22776731 (+)	hypothetical protein AaeL_AAEL002435	PF00651	4e-24	BTB/POZ domain		646	646	1	17.3744	575	575	1	17.569	0.0636818	1.0112	866	866	1	25.2911	12.3893	1.45565	1702	1702	1	43.1833	1723	1723	1	42.2103	0.296337	0.977468	1491	1491.23	0.999845	29.4744	26.3199	0.682542
AGAP001076	2756	X: 22937938-22946654 (-)	cytochrome P450 4g15	PF00067	1.7e-100	Cytochrome P450		4961	4961	1	108.398	446	446	1	11.0711	319.573	0.102134	21639	21639	1	513.407	318.881	4.73631	93812	93813	0.999989	1933.72	17005	17005	1	338.442	318.262	0.175021	43815	43815	1	703.556	318.168	0.363836
AGAP001078	726	X: 23113607-23113930 (+)	prepilin peptidase dependent protein B	none	none	none		0	2.33333	0	0.193541	1	17	0.0588235	1.60194	3.6159	8.27701	1	25.2425	0.0396157	2.27352	5.78608	11.747	0	33.5	0	2.62131	1	88.5353	0.0112949	6.6891	5.7149	2.55182	0	19	0	1.15817	2.47164	0.441829
AGAP001079	726	X: 23125542-23125865 (-)	prepilin peptidase dependent protein B	none	none	none		0	2.33333	0	0.193541	0	0	0	0	0.299271	0	0	0	0	0	0.300295	0	0	33.5	0	2.62131	0	0	0	0	10.4961	0	0	19	0	1.15817	2.47164	0.441829
AGAP001081	1235	X: 23370755-23373929 (-)	wiskott-aldrich syndrome protein	PF00568	1e-28	WH1 domain		971	971	1	47.3462	1165	1165	1	64.5346	12.0473	1.36304	892	892	1	47.2282	0.0162461	0.997508	460	460	1	21.1593	790	790	1	35.0871	17.6962	1.65824	1011	1011	1	36.2276	22.0639	1.71214
AGAP001082	3570	X: 23467516-23493461 (-)	saposin	PF02199	3e-16	Saposin A-type domain		13205	13205.9	0.99993	222.758	7822	7822	1	149.894	173.731	0.672901	18621	18621.9	0.99995	341.083	311.615	1.53118	47797	47797	1	760.577	11024	11024	1	169.379	318.537	0.222698	28094	28094	1	348.257	318.426	0.457885
AGAP001083	1849	X: 23499673-23500841 (+)	conserved hypothetical protein	PF00096	0.00019	Zinc finger, C2H2 type		971	978.305	0.992533	31.8618	959	964.635	0.994158	35.6911	1.90691	1.12018	1160	1167.59	0.993499	41.2912	8.68504	1.29595	1048	1055.46	0.992934	32.4276	1668	1674.78	0.995949	49.6832	27.3678	1.53213	1591	1602.1	0.993073	38.3448	4.65961	1.18247
AGAP001084	1607	X: 23511522-23634351 (+)	conserved hypothetical protein	PF07993	2.1e-69	Male sterility protein		80	80	1	2.99783	37	37	1	1.57514	2.95906	0.525427	35	35	1	1.42415	3.77688	0.47506	128	128	1	4.52485	48	48	1	1.63837	9.52671	0.362083	14	14	1	0.385538	30.4429	0.0852046
AGAP001085	926	X: 23622731-23623773 (+)	hypothetical protein AaeL_AAEL007851	none	none	none		1	1	1	0.0650312	6	6	1	0.443276	1.25059	6.81636	13	13	1	0.917986	3.18284	14.1161	7	7	1	0.429435	2	2	1	0.118469	0.984447	0.275872	5	5	1	0.238954	0.412276	0.556438
AGAP001087	679	X: 23638871-23639092 (+)	hypothetical protein	none	none	none		3	122.293	0.0245312	10.8459	2	336	0.00595238	33.8535	29.9687	3.12132	3	218	0.0137615	20.9938	8.61344	1.93564	3	206	0.0145631	17.2349	2	434	0.00460829	35.0596	17.3234	2.03422	0	93.5167	0	6.095	17.3701	0.353643
AGAP001088	691	X: 23708632-23709241 (+)	hypothetical protein FG02663.1	none	none	none		0	0	0	0	1	80.5764	0.0124106	7.97743	26.6987	#DIV/0!	2	124.857	0.0160183	11.8151	39.9106	#DIV/0!	0	0	0	0	1	681.72	0.00146688	54.1147	200.005	#DIV/0!	0	0	0	0	0	#DIV/0!
AGAP001089	469	X: 23749169-23749351 (+)	hypothetical protein	none	none	none		6	20.9182	0.286832	2.68586	10	28.4485	0.351512	4.14973	0.810622	1.54503	17	44.9569	0.37814	6.26798	2.92086	2.3337	9	21.9517	0.40999	2.65893	12	22.0877	0.543288	2.58325	0	0.971537	8	18.93	0.422609	1.78621	0.674846	0.671778
AGAP001090	2875	X: 23834262-23854040 (-)	breast carcinoma amplified sequence	PF12490	8.6e-51	Breast carcinoma amplified sequence 3		1526	1526	1	31.9631	1912	1912	1	45.4971	24.218	1.42343	2805	2805	1	63.7968	109.112	1.99595	3043	3043	1	60.1277	2441	2441	1	46.5712	20.3712	0.774538	2413	2413	1	37.1428	69.7056	0.617732
AGAP001091	3309	X: 23957544-23972130 (+)	hypothetical protein AaeL_AAEL008954	PF00069	3.4e-05	Protein kinase domain		640	640.375	0.999414	11.6539	592	592.087	0.999853	12.2412	0.406791	1.0504	764	764	1	15.0973	5.88778	1.29547	948	948.438	0.999538	16.2826	541	541	1	8.96784	28.763	0.550762	768	768	1	10.2712	20.6996	0.630808
AGAP001092	1335	X: 24086398-24087187 (+)	hypothetical protein AaeL_AAEL006294	none	none	none		400	400	1	18.0431	419	419	1	21.4717	1.88867	1.19002	687	687	1	33.6495	23.2349	1.86495	944	944	1	40.17	671	671	1	27.5695	13.1537	0.686321	606	606	1	20.0884	40.9177	0.500085
AGAP001093	2084	X: 24099018-24141763 (+)	hypothetical protein AaeL_AAEL008953	PF00170	2e-09	bZIP transcription factor		1435	1435	1	41.4655	745	745	1	24.4564	32.2035	0.589801	1278	1278	1	40.0993	0.411765	0.967052	3502	3502	1	95.4617	1487	1487	1	39.1382	199.093	0.409989	3235	3235	1	68.696	40.7352	0.719618
AGAP001094	1433	X: 24233179-24254341 (-)	runt	PF00853	7.7e-72	Runt domain		112	112.26	0.997682	4.7175	537	537	1	25.6367	79.2818	5.43438	76	76.0335	0.999559	3.46947	1.38755	0.735447	306	306	1	12.1307	1369	1370.02	0.999258	52.4405	151.822	4.32296	117	117.185	0.998423	3.61893	31.7017	0.298328
AGAP001096	812	2R: 6718-7851 (+)	hypothetical protein AaeL_AAEL000166	none	none	none		210	210	1	15.5738	174	174	1	14.6598	0.241062	0.941312	165	165	1	13.2871	0.873093	0.85317	389	389	1	27.2147	215	215	1	14.5235	13.3391	0.533664	30	30	1	1.63501	101.175	0.0600782
AGAP001097	868	2R: 18586-19549 (+)	elongation of very long chain fatty acids protein 4	PF01151	2.2e-56	GNS1/SUR4 family		8	8	1	0.555013	5	5	1	0.394079	0.228302	0.710036	8	8	1	0.602662	0	1.08585	133	133	1	8.70447	4	4	1	0.252771	35.045	0.0290392	7	7	1	0.356889	38.1776	0.0410007
AGAP001098	1402	2R: 20453-21747 (+)	d-amino acid oxidase	PF01266	1.7e-27	FAD dependent oxidoreductase		101	101	1	4.33816	33	33	1	1.61027	6.85038	0.371187	85	85	1	3.96437	0.253522	0.913837	332	332	1	13.4524	259	259	1	10.133	3.20059	0.753248	136	136	1	4.29285	31.6901	0.319114
AGAP001099	5317	2R: 21934-31060 (-)	polybromo-1	PF00439	1e-21	Bromodomain		1534	1534	1	17.3737	977	977.001	0.999998	12.5708	14.8159	0.723553	1753	1753	1	21.5585	9.1602	1.24087	3442	3442	1	36.7752	1897	1897	1	19.5699	111.985	0.532149	1896	1896	1	15.7807	202.048	0.429113
AGAP001100	758	2R: 36430-45561 (-)	conserved hypothetical protein	none	none	none		71	71	1	5.64055	194	194	1	17.5092	17.4698	3.10417	215	215	1	18.547	20.0805	3.28815	333	333	1	24.9566	690	690	1	49.9307	25.9942	2.0007	92	92	1	5.37123	47.0802	0.215223
AGAP001101	1868	2R: 55572-60067 (-)	juvenile hormone esterase	PF00135	7.7e-128	Carboxylesterase		104	104	1	3.35266	234	234	1	8.56984	16.0129	2.55613	2452	2452	1	85.8316	319.899	25.601	866	866	1	26.3361	290	290	1	8.51547	70.8925	0.323338	1783	1783	1	42.2405	30.6974	1.6039
AGAP001102	5561	2R: 66265-72065 (+)	CRAG protein	PF02141	1e-59	DENN (AEX-3) domain		1489	1489	1	16.1241	1362	1362	1	16.7555	0.507135	1.03916	2126	2126	1	24.9985	38.3996	1.55038	3274	3274	1	33.4454	3387	3387	1	33.4079	0.0126627	0.998879	1827	1827	1	14.5392	187.539	0.434714
AGAP001103	1508	2R: 74260-75620 (-)	mitogen activated protein kinase kinase 2, mapkk2, mek2	PF00069	1.3e-61	Protein kinase domain		568	568	1	22.6819	392	392	1	17.7835	3.70331	0.784039	726	726	1	31.4803	8.32214	1.3879	2020	2020	1	76.0958	1338	1338	1	48.6679	36.8248	0.639561	900	900	1	26.4117	167.798	0.347085
AGAP001104	3290	2R: 81095-84532 (+)	hypothetical protein AaeL_AAEL012725	PF12253	1.8e-23	Chromatin assembly factor 1 subunit A		540	540.2	0.999629	9.88761	128	129.255	0.99029	2.68773	49.2745	0.271828	185	185.065	0.999647	3.67818	34.4307	0.371999	347	347.108	0.999688	5.99349	444	444.963	0.997835	7.4185	2.54914	1.23776	160	160.014	0.999912	2.15237	28.1765	0.359118
AGAP001105	75	2R: 170662-170764 (+)	n/a	n/a	n/a	tRNA		0	0	0	0	0	0	0	0	0	#DIV/0!	0	0	0	0	0	#DIV/0!	0	0	0	0	0	0	0	0	0	#DIV/0!	0	0	0	0	0	#DIV/0!
AGAP001106	3698	2R: 223733-227671 (+)	disconnected protein	none	none	none		227	227.786	0.99655	3.7093	773	773.3	0.999612	14.3059	85.322	3.85677	1699	1700.16	0.999319	30.0626	304.548	8.10466	487	487.139	0.999714	7.48336	1042	1043.15	0.998897	15.4727	41.9367	2.06761	1774	1774.16	0.999908	21.2315	108.09	2.83716
AGAP001107	2704	2R: 264349-266857 (+)	hypothetical protein AaeL_AAEL014378	none	none	none		2093	2142.95	0.976692	47.7241	1326	1369.76	0.968054	34.6554	19.9886	0.726161	2502	2558	0.978107	61.8583	18.1464	1.29616	4318	4378.6	0.986161	91.9896	2011	2071.25	0.970909	42.0159	202.882	0.456746	1409	1440.5	0.978131	23.5756	319.541	0.256285
AGAP001108	1270	2R: 267274-268598 (-)	hypothetical protein AaeL_AAEL006124	PF03031	5e-36	NLI interacting factor-like phosphatase		524	524	1	24.8462	413	413	1	22.2474	1.02187	0.895405	496	496	1	25.5377	0.179663	1.02783	923	923	1	41.2865	923	923	1	39.8644	0.340495	0.965555	593	593	1	20.6636	39.8313	0.500493
AGAP001109	2129	2R: 273177-285693 (+)	protein-tyrosine phosphatase n9	PF00102	3e-85	Protein-tyrosine phosphatase		920	920	1	26.0222	1157	1157	1	37.1784	15.2252	1.42872	1081	1081	1	33.2012	7.22683	1.27588	1742	1742	1	46.4818	1593	1593	1	41.0419	3.47324	0.882967	1323	1323	1	27.5004	46.7982	0.591638
AGAP001110	2359	2R: 288409-292837 (+)	sorting nexin	PF00787	9.7e-22	PX domain		494	494.26	0.999475	12.6171	1766	1766	1	51.2149	203.62	4.05917	883	884.213	0.998628	24.5094	32.8596	1.94255	1110	1112.72	0.997555	26.7959	1469	1469.9	0.999386	34.1781	9.04871	1.2755	776	776.44	0.999433	14.5658	38.9406	0.543583
AGAP001111	3863	2R: 297230-306957 (+)	alpha-glucosidase	PF01055	1.2e-34	Glycosyl hydrolases family 31		2358	2502.12	0.9424	39.0046	1921	2285.35	0.840572	40.4726	0.682277	1.03764	1563	1916.2	0.815679	32.4354	8.93968	0.831579	3617	3932	0.919888	57.8228	2728	3182.39	0.857217	45.1873	24.4992	0.781479	1730	2106.14	0.821407	24.1278	242.82	0.417271
AGAP001112	1418	2R: 301617-303190 (-)	paramyosin	none	none	none		29	29	1	1.23156	46	46	1	2.2193	1.8356	1.80202	114	114	1	5.25693	14.1844	4.26851	593	593	1	23.7569	38	38	1	1.46992	132.737	0.0618734	46	46	1	1.43561	153.536	0.0604292
AGAP001113	3060	2R: 307339-317099 (-)	adamts-7	PF01421	4.7e-29	Reprolysin (M12B) family zinc metalloprotease		465	500.879	0.928368	9.85698	1477	1830.65	0.806817	40.9277	215.364	4.15215	2383	3062.8	0.778045	65.4488	319.754	6.63984	855	949.001	0.900948	17.618	1149	1390.61	0.826258	24.927	16.0206	1.41486	2098	2673.86	0.784634	38.6698	105.86	2.1949
AGAP001116	1168	2R: 372737-374315 (-)	d-amino acid oxidase	PF01266	3.2e-33	FAD dependent oxidoreductase		477	477	1	24.5928	42	42	1	2.46003	82.2783	0.10003	224	224	1	12.5403	17.0059	0.509918	1255	1255	1	61.0396	12	12	1	0.563541	320.204	0.00923238	1294	1294	1	49.0282	7.45568	0.80322
AGAP001118	2216	2R: 426829-429591 (+)	conserved hypothetical protein	none	none	none		9	9	1	0.244571	39	39	1	1.20401	5.83827	4.92295	12	12	1	0.354091	0.289469	1.4478	8	8	1	0.205084	18	18	1	0.445544	1.11533	2.1725	8	8	1	0.159763	0.204582	0.779013
AGAP001124	1353	2R: 451633-452960 (+)	aminomethyltransferase	PF01571	5.3e-60	Aminomethyltransferase folate-binding domain		226	226	1	10.0587	20	20	1	1.01127	39.319	0.100537	85	85	1	4.10795	12.7743	0.408398	178	178	1	7.47365	3	3	1	0.121622	49.7981	0.0162734	110	110	1	3.59791	9.0252	0.481413
AGAP001126	830	2R: 504905-511603 (+)	defective proboscis extension response, putative	PF07686	7.9e-13	Immunoglobulin V-set domain		27	27	1	1.95893	36	36	1	2.96728	0.988802	1.51475	22	22	1	1.7332	0.110541	0.884769	73	73	1	4.99638	86	86	1	5.68339	0.367824	1.1375	11	11	1	0.586502	15.5366	0.117385
AGAP001127	2101	2R: 514774-516183 (+)	p37NB protein, putative	PF00560	0.013	Leucine Rich Repeat		79	79	1	2.2643	6	6	1	0.19537	14.9096	0.0862827	62	62	1	1.92961	0.449653	0.852188	144	144	1	3.89356	1	1	1	0.0261073	42.5834	0.00670525	25	25	1	0.526585	28.0592	0.135245
AGAP001128	72	2R: 524489-524561 (-)	n/a	n/a	n/a	tRNA		0	1.33333	0	1.11516	0	1.55556	0	1.47804	0.219876	1.32541	0	2.77778	0	2.52272	0.448886	2.2622	0	0.888889	0	0.701335	0	0.555556	0	0.423236	0	0.603472	0	2.11111	0	1.29758	0	1.85016
AGAP001129	73	2R: 526034-526107 (-)	n/a	n/a	n/a	tRNA		0	0.125	0	0.103114	0	0	0	0	0	0	0	0	0	0	0	0	0	0	0	0	0	0	0	0	0	#DIV/0!	0	0	0	0	0	#DIV/0!
AGAP001130	5753	2R: 546055-549998 (-)	poly(a) polymerase cid (pap) (caffein-induced death protein)	PF03828	1e-16	Poly(A) polymerase		1143	1261.35	0.906172	13.203	579	637.631	0.908049	7.58243	30.6853	0.574296	699	773.248	0.903979	8.78877	18.7123	0.665665	918	995.811	0.921862	9.83316	1464	1618.26	0.904673	15.4292	28.951	1.5691	753	817.662	0.920918	6.28977	20.5966	0.639649
AGAP001132	1961	2R: 552870-555099 (+)	gonadotropin inducible transcription factor	PF07776	2.5e-10	Zinc-finger associated domain (zf-AD)		151	151	1	4.63694	160	160	1	5.58182	0.952713	1.20377	217	217	1	7.23579	4.55367	1.56047	382	382	1	11.0661	517	517	1	14.4611	4.15031	1.30679	411	411	1	9.27511	1.86929	0.838155
AGAP001133	3485	2R: 556578-560219 (-)	nonsense-mediated mrna decay protein 1 (rent1)	PF09416	6.2e-71	RNA helicase (UPF2 interacting domain)		1175	1175	1	20.3033	1065	1065.35	0.999675	20.9133	0.302487	1.03004	1097	1097	1	20.5829	0.123151	1.01377	1432	1432	1	23.3427	2104	2104	1	33.1154	24.0858	1.41866	1963	1963.01	0.999994	24.9273	1.22589	1.06788
AGAP001134	1687	2R: 560864-562592 (+)	mitochondrial ribosomal protein, S30, putative	PF07147	6.4e-138	Mitochondrial 28S ribosomal protein S30 (PDCD9)		812	812	1	28.985	388	388	1	15.7344	23.5607	0.542846	496	496	1	19.2252	12.459	0.663281	1622	1622	1	54.6193	752	752	1	24.4506	78.9337	0.447655	1054	1054	1	27.6491	67.4605	0.506215
AGAP001135	2609	2R: 562788-565409 (-)	DNA replication licensing factor MCM3	PF00493	5.2e-128	MCM2/3/5 family		193	193	1	4.45467	87	87	1	2.28128	6.96614	0.51211	101	101	1	2.53134	5.56817	0.568244	116	116	1	2.52577	172	172	1	3.61611	2.50254	1.43169	183	183.05	0.999727	3.10492	1.04172	1.2293
AGAP001136	1452	2R: 565835-567009 (+)	unknown conserved protein	PF07719	2.5e-05	Tetratricopeptide repeat		725	725.461	0.999365	30.0871	1173	1173	1	55.2669	38.4418	1.8369	1203	1203	1	54.1755	36.4391	1.80062	1455	1455.76	0.999476	56.9554	1117	1117	1	42.1963	13.4127	0.740866	1552	1552	1	47.302	6.41144	0.830509
AGAP001138	1222	2R: 569086-570174 (-)	ATP synthase B chain, mitochondrial	PF05405	1.3e-58	Mitochondrial ATP synthase B chain precursor (ATP-synt_B)		14665	14665	1	722.676	5004	5004	1	280.143	319.012	0.387647	6554	6554	1	350.703	318.979	0.485284	11927	11927	1	554.46	6045	6045	1	271.339	319.052	0.489375	8011	8011	1	290.115	319.007	0.523239
AGAP001139	1689	2R: 570647-571656 (+)	39S ribosomal protein L19, mitochondrial precursor	PF01245	6.5e-16	Ribosomal protein L19		556	556	1	19.8234	287	287	1	11.6248	13.1766	0.586418	507	507	1	19.6283	0.0563813	0.990158	980	980	1	32.9615	685	685	1	22.2458	14.7001	0.674903	983	983	1	25.756	7.28052	0.781396
AGAP001140	5687	2R: 572956-578806 (-)	WOC protein, putative	PF12012	4.6e-65	Domain of unknown function (DUF3504)		1559	1560.61	0.998968	16.5251	1358	1358.19	0.99986	16.3385	0.123252	0.988708	1658	1659.69	0.998984	19.083	4.33672	1.15479	2276	2277.74	0.999234	22.7527	2623	2625.71	0.998967	25.3251	3.7388	1.11306	1912	1913.1	0.999426	14.8871	42.022	0.6543
AGAP001141	3990	2R: 582403-585192 (+)	hypothetical protein AaeL_AAEL009672	none	none	none		1267	1267.29	0.999768	19.1266	932	932.228	0.999755	15.9839	4.51371	0.83569	1239	1239	1	20.305	0.87331	1.06161	1849	1849	1	26.3254	2093	2094.25	0.999404	28.7901	2.27465	1.09362	1730	1730	1	19.1879	20.4145	0.728874
AGAP001143	1551	2R: 588249-589633 (-)	histone deacetylase	PF00850	1.2e-86	Histone deacetylase domain		630	630	1	24.4603	1072	1072	1	47.2843	40.0991	1.9331	817	817	1	34.444	10.0536	1.40816	1813	1814.8	0.999008	66.4703	6335	6335	1	224.038	319.395	3.3705	1622	1624.24	0.998621	46.344	25.356	0.697214
AGAP001144	1883	2R: 592984-594364 (-)	conserved hypothetical protein	PF10269	9.4e-70	Transmembrane Fragile-X-F protein		486	486	1	15.5424	527	527	1	19.1467	3.02645	1.2319	612	612	1	21.2522	6.57165	1.36737	1105	1105	1	33.3367	1105	1105	1	32.1884	0.377748	0.965554	1266	1266	1	29.7535	2.22851	0.892515
AGAP001145	1295	2R: 595215-596454 (+)	hypothetical protein AaeL_AAEL004355	PF03371	3.1e-67	PRP38 family		206	206.747	0.996385	9.61397	102	102.06	0.999409	5.39164	5.96365	0.560813	195	196.768	0.991017	9.93545	0.116175	1.03344	121	121	1	5.30794	207	208.791	0.991424	8.84359	5.23739	1.66611	197	197.47	0.997622	6.74816	1.37884	1.27133
AGAP001146	2849	2R: 596586-599393 (-)	hypothetical protein AaeL_AAEL004364	PF04003	4.8e-19	Dip2/Utp12 Family		402	402	1	8.49701	175	175	1	4.20222	15.0517	0.494553	264	264	1	6.0592	4.71887	0.713098	301	301	1	6.00184	285	285	1	5.48706	0.548229	0.91423	490	490	1	7.61129	2.95644	1.26816
AGAP001147	320	2R: 599852-600239 (-)	hypothetical protein AaeL_AAEL004359	none	none	none		51	51	1	9.59738	32	32	1	6.84122	0.816542	0.712822	17	17	1	3.47378	3.86751	0.361951	107	107	1	18.9952	73	73	1	12.513	2.2392	0.658745	12	12	1	1.65953	25.2922	0.0873658
AGAP001148	2603	2R: 601627-603909 (-)	hypothetical protein AaeL_AAEL011133	PF00018	4.4e-14	SH3 domain		2415	2415	1	55.8696	1473	1473.94	0.999364	38.7381	28.3783	0.693366	2744	2744	1	68.9309	13.299	1.23378	5137	5137	1	112.11	3710	3710	1	78.1785	62.9558	0.697337	4433	4434.72	0.999612	75.3958	82.9425	0.672516
AGAP001149	1446	2R: 607351-608685 (+)	p21-activated protein kinase-interacting protein 1	PF00400	1.5e-06	WD domain, G-beta repeat		418	418	1	17.4077	203	203	1	9.6042	11.9778	0.551721	306	306	1	13.8375	2.64306	0.794907	453	453	1	17.7967	409	409	1	15.5147	1.3516	0.871774	443	443	1	13.5578	4.28287	0.761815
AGAP001150	2918	2R: 609030-612419 (+)	esophageal cancer associated protein	none	none	none		240	240	1	4.95289	269	269	1	6.30668	2.17316	1.27333	390	390	1	8.73943	11.6555	1.76451	564	564	1	10.9801	550	550	1	10.3387	0.490941	0.941585	838	838	1	12.7091	2.14781	1.15747
AGAP001151	1252	2R: 617564-625113 (-)	14-3-3 protein sigma, gamma, zeta, beta/alpha	PF00244	4.6e-117	14-3-3 protein		12192	12324.6	0.98924	592.791	7756	7910.04	0.980526	432.223	107.898	0.729132	11482	11670.2	0.983872	609.507	1.49491	1.0282	15452	15557	0.99325	705.882	11587	11920.9	0.971993	522.265	135.816	0.739876	11810	11933.7	0.989633	421.819	318.867	0.597577
AGAP001152	969	2R: 625507-626462 (+)	hypothetical protein AaeL_AAEL011135	PF03029	1.3e-80	Conserved hypothetical ATP binding protein		355	355	1	22.0616	236	236	1	16.6618	3.08117	0.75524	260	260	1	17.545	2.27411	0.795273	370	370	1	21.6914	314	314	1	17.7743	1.98497	0.819417	408	408	1	18.6334	1.44274	0.859022
AGAP001153	1595	2R: 626658-628133 (-)	hypothetical protein AaeL_AAEL011113	PF04379	8.9e-26	Protein of unknown function (DUF525)		3208	3208	1	121.117	758	758	1	32.5119	290.7	0.268434	1372	1372	1	56.2467	134.586	0.4644	10048	10048	1	357.873	2021	2021	1	69.5013	319.225	0.194207	1639	1639	1	45.475	319.239	0.12707
AGAP001154	1156	2R: 629216-630390 (+)	SNR1	PF04855	1e-61	SNF5 / SMARCB1 / INI1		229	229	1	11.9292	251	251	1	14.8542	1.76112	1.2452	253	253	1	14.3109	1.30215	1.19965	323	323	1	15.8729	376	376	1	17.8409	0.885276	1.12398	518	518	1	19.8302	2.75782	1.24931
AGAP001156	4084	2R: 630581-634830 (-)	hypothetical protein AaeL_AAEL004377	PF00249	2.6e-10	Myb-like DNA-binding domain		327	328.494	0.995452	4.84367	235	236.58	0.99332	3.96302	1.68949	0.818185	313	314.329	0.995771	5.03272	0.196718	1.03903	481	482.655	0.99657	6.7137	655	658.767	0.994282	8.84776	5.42032	1.31787	477	478.901	0.996031	5.18937	4.14187	0.772952
AGAP001157	16786	2R: 637422-655125 (-)	f14p3.9 protein (auxin transport protein)	none	none	none		7086	7087.33	0.999812	25.4254	5542	5542.23	0.999959	22.5876	10.4133	0.888387	8627	8627	1	33.606	67.4842	1.32175	10918	10918	1	36.9493	18938	18938.9	0.99995	61.8865	318.831	1.6749	13366	13366	1	35.2378	3.62051	0.95368
AGAP001158	1500	2R: 656192-657815 (-)	hypothetical protein AaeL_AAEL006497	PF10263	1.1e-06	SprT-like family		88	88	1	3.53284	32	32	1	1.45946	5.06334	0.413112	54	54	1	2.354	1.72939	0.666319	101	101	1	3.82508	101	101	1	3.69333	0.0793597	0.965556	58	58	1	1.71116	6.10164	0.447353
AGAP001159	2411	2R: 658073-660564 (+)	peroxisomal targeting signal 2 receptor	PF00400	6.9e-13	WD domain, G-beta repeat		202	202	1	5.0453	311	311.063	0.999798	8.82642	9.33794	1.74943	323	323	1	8.7601	9.34716	1.73629	364	364	1	8.57659	556	556	1	12.6493	8.22476	1.47486	534	534	1	9.80164	1.29159	1.14284
AGAP001160	3275	2R: 660835-665222 (-)	sugar transporter	PF00083	1.6e-41	Sugar (and other) transporter		349	353.195	0.988124	6.49434	113	115.382	0.979352	2.41025	22.3652	0.371131	369	373.28	0.988533	7.45294	1.16307	1.14761	684	688.063	0.994095	11.9351	269	271.762	0.989836	4.55161	44.8097	0.381363	509	515.542	0.98731	6.96639	19.8065	0.583689
AGAP001161	1339	2R: 665956-667171 (-)	rhodopsin	PF00001	1.2e-56	7 transmembrane receptor (rhodopsin family)		158	289.647	0.545492	13.0263	73	226	0.323009	11.5468	0.765017	0.886422	45	92.2556	0.487775	4.50522	20.9386	0.345856	289	492.574	0.586714	20.8978	40	81.323	0.491866	3.33135	75.4912	0.159412	20	48.6715	0.410918	1.6086	118.674	0.0769746
AGAP001162	1372	2R: 669074-670276 (-)	opsin-1	PF00001	5.3e-52	7 transmembrane receptor (rhodopsin family)		37	37.0005	0.999987	1.624	14	14.0017	0.999881	0.698167	2.15041	0.429906	9	9.00192	0.999787	0.429027	4.05337	0.264179	74	74.7197	0.990368	3.09379	318	318	1	12.7134	34.3567	4.10933	22	22	1	0.709616	10.6638	0.229368
AGAP001165	2546	2R: 675309-677922 (-)	conserved hypothetical protein	none	none	none		60	60	1	1.41914	354	354	1	9.51214	59.85	6.70275	257	257	1	6.60053	33.1362	4.65108	874	874	1	19.5013	3002	3002	1	64.6755	253.901	3.31647	151	151	1	2.62466	166.44	0.134589
AGAP001166	1006	2R: 678210-679000 (-)	hypothetical protein AaeL_AAEL006501	PF05916	1.9e-05	GINS complex subunit Sld5		195	195	1	11.6726	251	251	1	17.069	4.18617	1.46231	217	217	1	14.1048	1.21572	1.20837	206	206	1	11.6327	530	530	1	28.8978	30.6226	2.48419	170	170	1	7.47835	4.71558	0.642873
AGAP001167	707	2R: 679478-680196 (+)	conserved hypothetical protein	PF10273	1.6e-23	Pre-rRNA-processing protein TSR2		651	651	1	55.4491	274	274	1	26.5134	25.7629	0.478157	363	363	1	33.5731	14.2031	0.605476	384	384	1	30.8548	363	363	1	28.1627	0.670161	0.912749	363	363	1	22.7218	4.52108	0.736411
AGAP001168	4449	2R: 680657-685463 (+)	conserved hypothetical protein	none	none	none		1057	1079.44	0.979216	14.6106	1648	1680.6	0.980601	25.8426	49.103	1.76876	1522	1550.9	0.981363	22.7943	29.01	1.56012	1380	1413.65	0.9762	18.0505	3710	3783.74	0.980511	46.6494	227.413	2.58438	1762	1792.39	0.983047	17.8289	0.141324	0.987723
AGAP001174	1159	2R: 696043-696606 (-)	14.5 kDa salivary peptide	none	none	none		3066	3070.14	0.998651	159.517	3776	3783.2	0.998098	223.31	43.1551	1.39991	7342	7351.89	0.998655	414.782	319.288	2.60024	11290	11296.6	0.999415	553.701	4088	4092.04	0.999013	193.662	319.119	0.349759	39304	39314.4	0.999735	1501.15	318.602	2.71112
AGAP001175	1283	2R: 713763-722284 (+)	calcitonin receptor	PF00002	8.2e-23	7 transmembrane receptor (Secretin family)		11	11	1	0.516296	10	10	1	0.533221	0	1.03278	2	2	1	0.101931	1.62185	0.197427	22	22	1	0.974107	0	0	0	0	6.79159	0	34	34	1	1.17275	0.228786	1.20392
AGAP001176	377	2R: 729586-730008 (-)	SWM-1	PF01826	4.4e-08	Trypsin Inhibitor like cysteine rich domain		0	0	0	0	0	0	0	0	0	#DIV/0!	0	0	0	0	0	#DIV/0!	2	2	1	0.301369	0	0	0	0	0.617416	0	0	0	0	0	0.717269	0
AGAP001177	985	2R: 730546-733948 (-)	centrin, putative	none	none	none		6	6	1	0.366815	0	0	0	0	1.47939	0	3	3	1	0.199154	0.291461	0.542928	20	20	1	1.15346	6	6.00257	0.999573	0.334263	2.2788	0.289792	1	1	1	0.0449282	6.08484	0.0389508
AGAP001179	2594	2R: 735389-786214 (-)	nucleoporin, p88, putative	PF10168	3.2e-73	Nuclear pore component		339	339	1	7.86977	249	249	1	6.56694	1.50035	0.834451	316	316	1	7.96564	0.0425172	1.01218	487	487	1	10.6652	304	304	1	6.42822	11.6071	0.602729	439	440	0.997727	7.5065	7.03197	0.703831
AGAP001181	734	2R: 789297-789943 (+)	hypothetical protein AaeL_AAEL006479	none	none	none		321	321	1	26.3355	77	77	1	7.17676	29.4706	0.272513	3280	3280	1	292.201	319.75	11.0953	1133	1133	1	87.6889	720	720	1	53.8052	24.451	0.613592	6193	6193	1	373.388	319.441	4.2581
AGAP001182	1090	2R: 795735-796336 (-)	putative salivary secreted peptide	none	none	none		9397	9397.96	0.999898	519.206	7	7	1	0.439344	319.333	0.000846184	331	331	1	19.8566	319.318	0.0382442	1244	1244	1	64.8342	35	35	1	1.76128	320.199	0.0271659	274	274.118	0.999571	11.1292	204.772	0.171656
AGAP001183	1056	2R: 802422-803533 (+)	salivary purine nucleosidase	PF01156	2.9e-69	Inosine-uridine preferring nucleoside hydrolase		2	2	1	0.114051	0	0	0	0	0.299271	0	47	47	1	2.9103	12.4696	25.5175	3	3	1	0.161387	4	4	1	0.20777	0	1.2874	65	65.1404	0.997844	2.72987	12.3368	16.9151
AGAP001184	536	2R: 811804-812476 (+)	hypothetical protein AaeL_AAEL006503	none	none	none		31	31	1	3.48281	7	7	1	0.893443	3.33507	0.256529	4	4	1	0.487977	5.04598	0.14011	139	139	1	14.732	0	0	0	0	42.9106	0	0	0	0	0	49.8504	0
AGAP001185	1890	2R: 820861-823404 (-)	sodium/solute symporter	PF00474	2.4e-39	Sodium:solute symporter family		778	778	1	24.7885	1202	1202	1	43.5087	34.4515	1.7552	375	375	1	12.974	25.5489	0.523388	2646	2646	1	79.5314	2845	2846	0.999649	82.5963	0.78343	1.03854	297	297.253	0.99915	6.96015	319.837	0.0875145
AGAP001187	5828	2R: 1132064-1161234 (+)	conserved hypothetical protein	PF02376	3.8e-28	CUT domain		419	423.985	0.988243	4.3809	1020	1031.58	0.988778	12.1092	76.2685	2.76409	974	984.096	0.98974	11.0413	61.5279	2.52033	206	209.217	0.984624	2.03933	395	399.893	0.987764	3.76367	12.6965	1.84554	710	717.252	0.98989	5.44637	40.6421	2.67067
AGAP001190	941	2R: 1173922-1175549 (+)	putative chymotrypsin-like protein	PF00089	2.7e-56	Trypsin		357	357	1	22.8461	3	3	1	0.218105	91.9619	0.00954671	4	4	1	0.277955	93.5726	0.0121664	13	13	1	0.78481	5	5	1	0.291453	1.22427	0.371368	10	10	1	0.470289	0.532814	0.599239
AGAP001191	81	2R: 1180148-1180229 (+)	n/a	n/a	n/a	tRNA		0	0.1	0	0.0743443	0	0.2	0	0.168919	0	2.27212	0	0.666667	0	0.53818	0.319284	7.23902	0	0	0	0	0	0.9	0	0.60946	0	#DIV/0!	0	0.7	0	0.382444	0	#DIV/0!
AGAP001192	568	2R: 1213411-1213770 (+)	hypothetical protein	none	none	none		6835	6835	1	724.641	5	5	1	0.60222	319.471	0.00083106	54	54	1	6.21655	319.468	0.0085788	1880	1880	1	188.027	4	4	1	0.386277	320.031	0.00205437	6	6	1	0.467474	320.031	0.00248621
AGAP001193	539	2R: 1214557-1215071 (+)	10 kDa salivary protein	none	none	none		14957	14957	1	1671.05	14	14	1	1.77694	319.131	0.00106337	141	141	1	17.1054	319.127	0.0102363	1821	1821	1	191.925	0	0	0	0	320.046	0	0	0	0	0	320.046	0
AGAP001194	14624	2R: 1215908-1232126 (+)	microtubule-associated protein futsch	none	none	none		1353	1353	1	5.5714	2713	2713.45	0.999833	12.6937	143.329	2.27837	2669	2669.3	0.999887	11.9354	121.603	2.14226	1953	1953	1	7.58659	13070	13070.9	0.999932	49.026	319.129	6.46219	1216	1216.23	0.99981	3.68048	89.5344	0.48513
AGAP001195	2575	2R: 1238210-1257506 (-)	cap binding protein	PF09090	6.6e-78	MIF4G like		535	535	1	12.5115	575	575	1	15.2765	3.03067	1.221	613	613	1	15.5664	3.65662	1.24417	622	622	1	13.7222	887	887	1	18.8944	9.08336	1.37692	1135	1135	1	19.5062	12.01	1.42151
AGAP001196	1140	2R: 1258058-1259090 (+)	Enn protein, putative	none	none	none		236	236	1	12.4664	130	130	1	7.80139	4.88515	0.625793	207	207	1	11.8732	0.197523	0.952416	305	305	1	15.1987	386	386	1	18.5725	2.01645	1.22198	183	183	1	7.10397	15.8502	0.467406
AGAP001197	470	2R: 1272611-1273259 (+)	conserved hypothetical protein	PF00337	3.2e-14	Galactoside-binding lectin		111	111	1	14.2219	71	71	1	10.3346	1.42679	0.726668	87	87	1	12.1039	0.543566	0.851075	51	51	1	6.16429	79	79	1	9.2197	1.55336	1.49566	89	89	1	8.38006	1.05412	1.35945
AGAP001198	884	2R: 1275500-1276407 (+)	anionic trypsin	PF00089	2.4e-48	Trypsin		24595	24595	1	1675.43	0	0	0	0	318.915	0	53	53	1	3.92037	318.914	0.00233992	84	84	1	5.39806	4	4	1	0.248196	20.4632	0.0459787	2	2.00085	0.999573	0.100165	27.0549	0.0185557
AGAP001199	1350	2R: 1279016-1279912 (+)	chymotrypsin A	PF00089	2.2e-56	Trypsin		62723	62744.4	0.999659	2798.81	42	44.7908	0.937692	2.26981	318.508	0.000810991	56	63.6703	0.879531	3.08395	318.508	0.00110188	208	248.814	0.835967	10.4701	137	175.194	0.781991	7.11823	4.09556	0.679863	76	86.6695	0.876894	2.84111	28.6387	0.271355
AGAP001200	4933	2R: 1285765-1291040 (+)	glycogen debranching enzyme	PF06202	3.4e-122	Amylo-alpha-1,6-glucosidase		2559	2559	1	31.2386	547	547	1	7.58595	255.677	0.242839	1140	1140	1	15.1111	98.5481	0.483732	4320	4320	1	49.7489	877	877	1	9.7516	319.59	0.196016	50885	50885	1	456.492	318.564	9.17592
AGAP001201	970	2R: 1297008-1344391 (-)	defective proboscis extension response	PF07686	1.7e-10	Immunoglobulin V-set domain		99	99	1	6.14605	205	205	1	14.4582	12.2971	2.35244	59	59	1	3.97726	2.07392	0.647125	140	140	1	8.19911	174	174	1	9.83932	0.942924	1.20005	27	27	1	1.23182	25.7217	0.150238
AGAP001202	1719	2R: 1402918-1404898 (+)	organic cation transporter	PF00083	3.3e-24	Sugar (and other) transporter		99	99.4957	0.995018	3.48547	11	11	1	0.437774	15.9324	0.1256	6	6	1	0.228233	20.7076	0.0654813	62	62	1	2.04893	2	2	1	0.0638178	16.3069	0.0311469	8	8	1	0.205953	13.9691	0.100517
AGAP001203	638	2R: 1496600-1497106 (+)	conserved hypothetical protein	PF01607	2.6e-10	Chitin binding Peritrophin-A domain		3	3	1	0.283161	4	4	1	0.428917	0.147111	1.51475	0	0	0	0	0.599858	0	4	4	1	0.356164	0	0	0	0	1.23483	0	1	1	1	0.069364	0.755587	0.194753
AGAP001205	5407	2R: 1501390-1513371 (+)	chitin synthase	PF03142	1.4e-29	Chitin synthase		2127	2174.82	0.978013	24.2214	67	70.0975	0.955812	0.88691	319.955	0.0366168	176	182.252	0.965697	2.20404	319.934	0.0909956	1278	1305.01	0.979301	13.711	105	109.587	0.958143	1.11171	268.49	0.0810816	46	47.6109	0.966165	0.389677	320.175	0.0284208
AGAP001206	1325	2R: 1527766-1529013 (-)	hypothetical protein AaeL_AAEL005624	none	none	none		22	22	1	0.99986	10	10	1	0.516318	0.960812	0.51639	19	19	1	0.937652	0.0570826	0.937783	2	2	1	0.0857481	6	6	1	0.248384	0.538101	2.89667	1	1	1	0.0333994	0.232901	0.389506
AGAP001207	747	2R: 1560280-1564387 (+)	hypothetical protein AaeL_AAEL010177	PF07258	2.5e-25	HCaRG protein		294	294	1	23.7006	281	281	1	25.7347	0.472867	1.08582	394	394	1	34.4889	6.00593	1.45519	470	470	1	35.7427	446	446	1	32.7493	0.72941	0.916251	675	675	1	39.9888	1.18846	1.1188
AGAP001208	2233	2R: 1565052-1569115 (+)	hypothetical protein AaeL_AAEL010165	none	none	none		1620	1632.01	0.992638	44.0117	2266	2273.43	0.996734	69.6507	45.3679	1.58255	2170	2187.57	0.991969	64.0585	30.1157	1.45549	1327	1342.89	0.988169	34.1634	4311	4339.5	0.993433	106.595	319.552	3.12015	4394	4407.06	0.997037	87.3403	228.297	2.55655
AGAP001209	5876	2R: 1570811-1583778 (-)	ubiquitin specific protease	PF00443	1.2e-69	Ubiquitin carboxyl-terminal hydrolase		2541	2547.32	0.997519	26.1056	3104	3114.52	0.996621	36.2613	34.2904	1.38902	3517	3533.51	0.995327	39.3214	56.067	1.50624	1846	1848.01	0.998913	17.8662	3579	3582.61	0.998991	33.443	111.001	1.87186	5445	5454.66	0.998229	41.081	234.877	2.29937
AGAP001211	2427	2R: 1586093-1588821 (+)	ras-related protein Rab-8A, putative	PF00071	2.1e-64	Ras family		2243	2479.21	0.904722	61.5144	1657	1856.91	0.892342	52.3426	6.85918	0.8509	2332	2579.78	0.903954	69.505	4.86339	1.1299	4678	4965.59	0.942083	116.228	3535	3911.62	0.903718	88.4044	37.0276	0.760612	2989	3167.97	0.943506	57.7652	213.539	0.496999
AGAP001212	1924	2R: 1594286-1595243 (+)	peptidoglycan recognition protein sb2	PF01510	1.6e-23	N-acetylmuramoyl-L-alanine amidase		3085	3089.04	0.998691	96.6833	213	214.015	0.995259	7.60977	319.787	0.0787082	308	310.964	0.990467	10.5684	319.775	0.109309	5209	5223.41	0.997242	154.227	112	114.417	0.978878	3.26191	319.579	0.0211501	1301	1305.13	0.996834	30.0196	319.492	0.194646
AGAP001213	2606	2R: 1599878-1603974 (+)	hypothetical protein AaeL_AAEL010178	none	none	none		1391	1438.8	0.966775	33.2476	292	311.903	0.936189	8.18801	142.3	0.246274	431	456.358	0.944435	11.4508	100.736	0.34441	797	803.687	0.991679	17.5196	273	281	0.971532	5.91451	62.3535	0.337594	352	368.484	0.955266	6.25747	64.949	0.35717
AGAP001214	1040	2R: 1605327-1606439 (+)	hypothetical protein AaeL_AAEL010175	PF00892	4.1e-14	EamA-like transporter family		44	44	1	2.54772	297	297	1	19.5369	54.0951	7.66839	139	139	1	8.73947	13.8056	3.43031	98	98	1	5.35307	424	424	1	22.3625	46.3335	4.17751	95	95	1	4.04245	1.2292	0.755165
AGAP001215	2319	2R: 1608289-1613085 (-)	conserved hypothetical protein	PF10300	2.7e-113	Putative mitochondrial outer membrane protein		237	237	1	6.15432	920	920	1	27.1407	114.8	4.41002	521	521	1	14.6906	30.1161	2.38704	387	387	1	9.48027	1180	1180	1	27.9106	86.5533	2.94407	493	493	1	9.40808	0.0366802	0.992385
[truncated: 12,047 more rows]
